# Supplementary material for: Dispersal of Mycobacterium tuberculosis Driven by Historical European Trade in the South Pacific
Source: Front Microbiol. 2019 Dec 4;10:2778. doi: 10.3389/fmicb.2019.02778 (PMC6915100; doi:10.3389/fmicb.2019.02778)
Supplement: Supplementary file 2 [file Data_Sheet_2.xlsx]

## Sheet: Table S1. New Zealand L4.4
Name	Strain	Year	Sublineage	Sample ID	Run ID	Project ID	Reference
NZO1	Otara	2008	4.4.1.1	SAMN06106091	SRR5074294	PRJNA356104	Mulholland et al., Diagnostic Microbiology and Infectious Disease 2017
NZO2	Otara	2011	4.4.1.1	SAMN06106092	SRR5074712	PRJNA356104	Mulholland et al., Diagnostic Microbiology and Infectious Disease 2017
NZO3	Otara	2008	4.4.1.1	SAMN06106094	SRR5074713	PRJNA356104	Mulholland et al., Diagnostic Microbiology and Infectious Disease 2017
NZO4	Otara	2013	4.4.1.1	SAMN13022872	SRR10272561	PRJNA356104	Mulholland et al., Diagnostic Microbiology and Infectious Disease 2017
NZO5	Otara	2003	4.4.1.1	SAMN13022873	SRR10272560	PRJNA356104	Mulholland et al., Diagnostic Microbiology and Infectious Disease 2017
NZO6	Otara	2013	4.4.1.1	SAMN13022874	SRR10272569	PRJNA356104	Mulholland et al., Diagnostic Microbiology and Infectious Disease 2017
NZO7	Otara	2006	4.4.1.1	SAMN13022875	SRR10272568	PRJNA356104	Mulholland et al., Diagnostic Microbiology and Infectious Disease 2017
NZR22	Rangipo	2010	4.4.1.1	SAMN10715986	SRR8420474	PRJNA513885	Guatam et al., Infectious diseases 2017
NZR278	Rangipo	2010	4.4.1.1	SAMN10715987	SRR8420475	PRJNA513885	Guatam et al., Infectious diseases 2017
NZR486	Rangipo	2011	4.4.1.1	SAMN10715988	SRR8420472	PRJNA513885	Guatam et al., Infectious diseases 2017
NZR494	Rangipo	2011	4.4.1.1	SAMN10715989	SRR8420473	PRJNA513885	Guatam et al., Infectious diseases 2017; Mac Aogain et al., Genome Announcements 2016
NZRA	Rangipo	1992	4.4.1.1	SAMN13022878	SRR10272565	PRJNA356104	Mulholland et al., Diagnostic Microbiology and Infectious Disease 2017
NZRB	Rangipo	1992	4.4.1.1	SAMN13022879	SRR10272564	PRJNA356104	Mulholland et al., Diagnostic Microbiology and Infectious Disease 2017
NZRC	Rangipo	1999	4.4.1.1	SAMN13022880	SRR10272563	PRJNA356104	Mulholland et al., Diagnostic Microbiology and Infectious Disease 2017
NZRE	Rangipo	2001	4.4.1.1	SAMN13022881	SRR10272562	PRJNA356104	Mulholland et al., Diagnostic Microbiology and Infectious Disease 2017
NZRF	Rangipo	2002	4.4.1.1	SAMN13022882	SRR10272559	PRJNA356104	Mulholland et al., Diagnostic Microbiology and Infectious Disease 2017
NZRH	Rangipo	2006	4.4.1.1	SAMN13022884	SRR10272576	PRJNA356104	Mulholland et al., Diagnostic Microbiology and Infectious Disease 2017
NZRI	Rangipo	2006	4.4.1.1	SAMN13022885	SRR10272575	PRJNA356104	Mulholland et al., Diagnostic Microbiology and Infectious Disease 2017
NZRJ	Rangipo	2008	4.4.1.1	SAMN13022886	SRR10272574	PRJNA356104	Mulholland et al., Diagnostic Microbiology and Infectious Disease 2017
NZRK	Rangipo	2008	4.4.1.1	SAMN13022887	SRR10272573	PRJNA356104	This study
NZRL	Rangipo	1996	4.4.1.1	SAMN13022888	SRR10272572	PRJNA356104	This study
NZRM	Rangipo	2009	4.4.1.1	SAMN13022889	SRR10272571	PRJNA356104	This study
NZRN	Rangipo	1991	4.4.1.1	SAMN13022890	SRR10272570	PRJNA356104	This study

## Sheet: Table S2. L4.4 dataset
Name	Year	Country	Region	Sublineage	Sample ID	Run ID	Project ID	Reference
ERR024359	1999	Netherlands	Europe	4.4.1.1	ERS007739	ERR024359	PRJEB2057	Bryant et al., BMC Genomics 2013
ERR028608	1997	Netherlands	Europe	4.4.1.2	ERS016341	ERR028608	PRJEB2057	Bryant et al., BMC Genomics 2013
ERR036205	1996	Malawi	Africa	4.4.1.2	ERS019750	ERR036205	PRJEB2358	Guerra-Assunção, eLIFE 2015; Guerra-Assunção et al., Journal of Infectious Diseases 2015
ERR036229	1997	Malawi	Africa	4.4.1.2	ERS019772	ERR036229	PRJEB2358	Guerra-Assunção, eLIFE 2015; Guerra-Assunção et al., Journal of Infectious Diseases 2015
ERR037541	1999	Malawi	Africa	4.4.1.2	ERS020070	ERR037541	PRJEB2358	Guerra-Assunção, eLIFE 2015; Guerra-Assunção et al., Journal of Infectious Diseases 2015
ERR038282	2007	UnitedKingdom	Europe	4.4.1.2	ERS024266	ERR038282	PRJEB2221	Walker et al., Lancet Infectious Diseases 2013
ERR039343	2006	UnitedKingdom	Europe	4.4.1.2	ERS024233	ERR039343	PRJEB2221	Walker et al., Lancet Infectious Diseases 2013
ERR040124	2005	Uganda	Africa	4.4.1.1	ERS023447	ERR040124	PRJEB2424	Clark et al., PLoS ONE 2013
ERR040130	2004	Uganda	Africa	4.4.1.1	ERS023453	ERR040130	PRJEB2424	Clark et al., PLoS ONE 2013
ERR046781	2007	UnitedKingdom	Europe	4.4.1.2	ERS027647	ERR046781	PRJEB2221	Walker et al., Lancet Infectious Diseases 2013
ERR046901	2007	UnitedKingdom	Europe	4.4.1.1	ERS031550	ERR046901	PRJEB2221	Walker et al., Lancet Infectious Diseases 2013
ERR046935	2007	UnitedKingdom	Europe	4.4.2	ERS035730	ERR046935	PRJEB2221	Walker et al., Lancet Infectious Diseases 2013
ERR047013	2006	UnitedKingdom	Europe	4.4.1.1	ERS035808	ERR047013	PRJEB2221	Walker et al., Lancet Infectious Diseases 2013
ERR108140	2008/2014	SouthAfrica	Africa	4.4.1.1	ERS075357	ERR108140	PRJEB2777	Bryant et al., Lancet Respiratory Medicine 2013
ERR108149	2008/2014	SouthAfrica	Africa	4.4.1.1	ERS075366	ERR108149	PRJEB2777	Bryant et al., Lancet Respiratory Medicine 2013
ERR108150	2008/2014	SouthAfrica	Africa	4.4.1.1	ERS075367	ERR108150	PRJEB2777	Bryant et al., Lancet Respiratory Medicine 2013
ERR108481	2009	Russia	Europe	4.4.1.1	ERS066661	ERR108481	PRJEB2138	Casali et al., Nature Genetics 2014
ERR133974	2009	Russia	Europe	4.4.1.1	ERS094263	ERR133974	PRJEB2138	Casali et al., Nature Genetics 2014
ERR161047	2003	Malawi	Africa	4.4.1.1	ERS107859	ERR161047	PRJEB2794	Guerra-Assunção, eLIFE 2015; Guerra-Assunção et al., Journal of Infectious Diseases 2015
ERR163930	2004	Malawi	Africa	4.4.1.1	ERS107925	ERR163930	PRJEB2794	Guerra-Assunção, eLIFE 2015; Guerra-Assunção et al., Journal of Infectious Diseases 2015
ERR163942	2004	Malawi	Africa	4.4.1.1	ERS107937	ERR163942	PRJEB2794	Guerra-Assunção, eLIFE 2015; Guerra-Assunção et al., Journal of Infectious Diseases 2015
ERR163946	2004	Malawi	Africa	4.4.1.1	ERS108093	ERR163946	PRJEB2794	Guerra-Assunção, eLIFE 2015; Guerra-Assunção et al., Journal of Infectious Diseases 2015
ERR164012	1997	Malawi	Africa	4.4.1.1	ERS108116	ERR164012	PRJEB2794	Guerra-Assunção, eLIFE 2015; Guerra-Assunção et al., Journal of Infectious Diseases 2015
ERR164013	1997	Malawi	Africa	4.4.1.2	ERS108010	ERR164013	PRJEB2794	Guerra-Assunção, eLIFE 2015; Guerra-Assunção et al., Journal of Infectious Diseases 2015
ERR171134	2008/2014	SouthAfrica	Africa	4.4.1.1	ERS124353	ERR171134	PRJEB2777	Bryant et al., Lancet Respiratory Medicine 2013
ERR171140	2008/2014	SouthAfrica	Africa	4.4.1.1	ERS124359	ERR171140	PRJEB2777	Bryant et al., Lancet Respiratory Medicine 2013
ERR171157	2008/2014	Malaysia	Asia	4.4.2	ERS124376	ERR171157	PRJEB2777	Bryant et al., Lancet Respiratory Medicine 2013
ERR171165	2008/2014	Thailand	Asia	4.4.2	ERS124384	ERR171165	PRJEB2777	Bryant et al., Lancet Respiratory Medicine 2013
ERR176454	2004	Malawi	Africa	4.4.1.1	ERS141806	ERR176454	PRJEB2794	Guerra-Assunção, eLIFE 2015; Guerra-Assunção et al., Journal of Infectious Diseases 2015
ERR176484	1998	Malawi	Africa	4.4.1.2	ERS141816	ERR176484	PRJEB2794	Guerra-Assunção, eLIFE 2015; Guerra-Assunção et al., Journal of Infectious Diseases 2015
ERR176573	1998	Malawi	Africa	4.4.1.2	ERS141641	ERR176573	PRJEB2794	Guerra-Assunção, eLIFE 2015; Guerra-Assunção et al., Journal of Infectious Diseases 2015
ERR176628	1997	Malawi	Africa	4.4.1.1	ERS141864	ERR176628	PRJEB2794	Guerra-Assunção, eLIFE 2015; Guerra-Assunção et al., Journal of Infectious Diseases 2015
ERR176725	1998	Malawi	Africa	4.4.1.1	ERS141796	ERR176725	PRJEB2794	Guerra-Assunção, eLIFE 2015; Guerra-Assunção et al., Journal of Infectious Diseases 2015
ERR181836	2009	Malawi	Africa	4.4.1.1	ERS142361	ERR181836	PRJEB2794	Guerra-Assunção, eLIFE 2015; Guerra-Assunção et al., Journal of Infectious Diseases 2015
ERR181853	2009	Malawi	Africa	4.4.1.1	ERS142667	ERR181853	PRJEB2794	Guerra-Assunção, eLIFE 2015; Guerra-Assunção et al., Journal of Infectious Diseases 2015
ERR181932	2004	Malawi	Africa	4.4.1.2	ERS142067	ERR181932	PRJEB2794	Guerra-Assunção, eLIFE 2015; Guerra-Assunção et al., Journal of Infectious Diseases 2015
ERR181946	2005	Malawi	Africa	4.4.1.1	ERS142568	ERR181946	PRJEB2794	Guerra-Assunção, eLIFE 2015; Guerra-Assunção et al., Journal of Infectious Diseases 2015
ERR182011	2006	Malawi	Africa	4.4.1.1	ERS142146	ERR182011	PRJEB2794	Guerra-Assunção, eLIFE 2015; Guerra-Assunção et al., Journal of Infectious Diseases 2015
ERR190410	1997	Malawi	Africa	4.4.1.1	ERS142475	ERR190410	PRJEB2794	Guerra-Assunção, eLIFE 2015; Guerra-Assunção et al., Journal of Infectious Diseases 2015
ERR211992	2002	Malawi	Africa	4.4.1.1	ERS153839	ERR211992	PRJEB2794	Guerra-Assunção, eLIFE 2015; Guerra-Assunção et al., Journal of Infectious Diseases 2015
ERR212117	1999	Malawi	Africa	4.4.1.1	ERS153968	ERR212117	PRJEB2794	Guerra-Assunção, eLIFE 2015; Guerra-Assunção et al., Journal of Infectious Diseases 2015
ERR212132	2009	Malawi	Africa	4.4.1.1	ERS153983	ERR212132	PRJEB2794	Guerra-Assunção, eLIFE 2015; Guerra-Assunção et al., Journal of Infectious Diseases 2015
ERR212152	2009	Malawi	Africa	4.4.1.1	ERS154003	ERR212152	PRJEB2794	Guerra-Assunção, eLIFE 2015; Guerra-Assunção et al., Journal of Infectious Diseases 2015
ERR212159	2009	Malawi	Africa	4.4.1.1	ERS154010	ERR212159	PRJEB2794	Guerra-Assunção, eLIFE 2015; Guerra-Assunção et al., Journal of Infectious Diseases 2015
ERR221551	2002	Malawi	Africa	4.4.1.1	ERS163367	ERR221551	PRJEB2794	Guerra-Assunção, eLIFE 2015; Guerra-Assunção et al., Journal of Infectious Diseases 2015
ERR221554	2002	Malawi	Africa	4.4.1.1	ERS163370	ERR221554	PRJEB2794	Guerra-Assunção, eLIFE 2015; Guerra-Assunção et al., Journal of Infectious Diseases 2015
ERR221600	2002	Malawi	Africa	4.4.1.1	ERS163416	ERR221600	PRJEB2794	Guerra-Assunção, eLIFE 2015; Guerra-Assunção et al., Journal of Infectious Diseases 2015
ERR228025	2010	Russia	Europe	4.4.1.1	ERS181419	ERR228025	PRJEB2138	Casali et al., Nature Genetics 2014
ERR228067	2010	Russia	Europe	4.4.1.1	ERS181461	ERR228067	PRJEB2138	Casali et al., Nature Genetics 2014
ERR245800	2001	Malawi	Africa	4.4.1.1	ERS019853	ERR245800	PRJEB2358	Guerra-Assunção, eLIFE 2015; Guerra-Assunção et al., Journal of Infectious Diseases 2015
ERR257898	1997	Netherlands	Europe	4.4.1.2	ERS013425	ERR257898	PRJEB2057	Bryant et al., BMC Genomics 2013
ERR257899	1997	Netherlands	Europe	4.4.1.2	ERS013426	ERR257899	PRJEB2057	Bryant et al., BMC Genomics 2013
ERR257908	1999	Netherlands	Europe	4.4.1.2	ERS013435	ERR257908	PRJEB2057	Bryant et al., BMC Genomics 2013
ERR911853	ND	Greenland	Americas	4.4.1.1	ERS747378	ERR911853	PRJEB9308	Bjorn-Mortensen et al., Scientific Reports 2016
ERR911862	ND	Greenland	Americas	4.4.1.1	ERS747382	ERR911862	PRJEB9308	Bjorn-Mortensen et al., Scientific Reports 2016
ERR911914	ND	Greenland	Americas	4.4.1.1	ERS747421	ERR911914	PRJEB9308	Bjorn-Mortensen et al., Scientific Reports 2016
ERR978664	ND	Greenland	Americas	4.4.1.1	ERS808137	ERR978664	PRJEB9709	Bjorn-Mortensen et al., Scientific Reports 2016
ERR978674	ND	Greenland	Americas	4.4.1.1	ERS808147	ERR978674	PRJEB9709	Bjorn-Mortensen et al., Scientific Reports 2016
ERR978675	ND	Greenland	Americas	4.4.1.1	ERS808148	ERR978675	PRJEB9709	Bjorn-Mortensen et al., Scientific Reports 2016
ERR978685	ND	Greenland	Americas	4.4.1.1	ERS808156	ERR978685	PRJEB9709	Bjorn-Mortensen et al., Scientific Reports 2016
ERR978723	ND	Greenland	Americas	4.4.1.1	ERS808192	ERR978723	PRJEB9709	Bjorn-Mortensen et al., Scientific Reports 2016
ERR978787	ND	Greenland	Americas	4.4.1.1	ERS808240	ERR978787	PRJEB9709	Bjorn-Mortensen et al., Scientific Reports 2016
ERR978788	ND	Greenland	Americas	4.4.1.1	ERS808241	ERR978788	PRJEB9709	Bjorn-Mortensen et al., Scientific Reports 2016
ERR978791	ND	Greenland	Americas	4.4.1.1	ERS808244	ERR978791	PRJEB9709	Bjorn-Mortensen et al., Scientific Reports 2016
ERR978794	ND	Greenland	Americas	4.4.1.1	ERS808247	ERR978794	PRJEB9709	Bjorn-Mortensen et al., Scientific Reports 2016
ERR978796	ND	Greenland	Americas	4.4.1.1	ERS808249	ERR978796	PRJEB9709	Bjorn-Mortensen et al., Scientific Reports 2016
ERR978800	ND	Greenland	Americas	4.4.1.1	ERS808253	ERR978800	PRJEB9709	Bjorn-Mortensen et al., Scientific Reports 2016
ERR978802	ND	Greenland	Americas	4.4.1.1	ERS808255	ERR978802	PRJEB9709	Bjorn-Mortensen et al., Scientific Reports 2016
ERR978806	ND	Greenland	Americas	4.4.1.1	ERS808259	ERR978806	PRJEB9709	Bjorn-Mortensen et al., Scientific Reports 2016
ERR978815	ND	Greenland	Americas	4.4.1.1	ERS808268	ERR978815	PRJEB9709	Bjorn-Mortensen et al., Scientific Reports 2016
ERR978820	ND	Greenland	Americas	4.4.1.1	ERS808273	ERR978820	PRJEB9709	Bjorn-Mortensen et al., Scientific Reports 2016
NZO1	2008	NewZealand	Oceania	4.4.1.1	SAMN06106091	SRR5074294	PRJNA356104	Mulholland et al., Diagnostic Microbiology and Infectious Disease 2017
NZO2	2011	NewZealand	Oceania	4.4.1.1	SAMN06106092	SRR5074712	PRJNA356104	Mulholland et al., Diagnostic Microbiology and Infectious Disease 2017
NZO3	2008	NewZealand	Oceania	4.4.1.1	SAMN06106094	SRR5074713	PRJNA356104	Mulholland et al., Diagnostic Microbiology and Infectious Disease 2017
NZO4	2013	NewZealand	Oceania	4.4.1.1	SAMN13022872	SRR10272561	PRJNA356104	Mulholland et al., Diagnostic Microbiology and Infectious Disease 2017
NZO5	2003	NewZealand	Oceania	4.4.1.1	SAMN13022873	SRR10272560	PRJNA356104	Mulholland et al., Diagnostic Microbiology and Infectious Disease 2017
NZO6	2013	NewZealand	Oceania	4.4.1.1	SAMN13022874	SRR10272569	PRJNA356104	Mulholland et al., Diagnostic Microbiology and Infectious Disease 2017
NZO7	2006	NewZealand	Oceania	4.4.1.1	SAMN13022875	SRR10272568	PRJNA356104	Mulholland et al., Diagnostic Microbiology and Infectious Disease 2017
NZR22	2010	NewZealand	Oceania	4.4.1.1	SAMN10715986	SRR8420474	PRJNA513885	Guatam et al., Infectious diseases 2017
NZR278	2010	NewZealand	Oceania	4.4.1.1	SAMN10715987	SRR8420475	PRJNA513885	Guatam et al., Infectious diseases 2017
NZR486	2011	NewZealand	Oceania	4.4.1.1	SAMN10715988	SRR8420472	PRJNA513885	Guatam et al., Infectious diseases 2017
NZR494	2011	NewZealand	Oceania	4.4.1.1	SAMN10715989	SRR8420473	PRJNA513885	Guatam et al., Infectious diseases 2017; Mac Aogain et al., Genome Announcements 2016
NZRA	1992	NewZealand	Oceania	4.4.1.1	SAMN13022878	SRR10272565	PRJNA356104	Mulholland et al., Diagnostic Microbiology and Infectious Disease 2017
NZRB	1992	NewZealand	Oceania	4.4.1.1	SAMN13022879	SRR10272564	PRJNA356104	Mulholland et al., Diagnostic Microbiology and Infectious Disease 2017
NZRC	1999	NewZealand	Oceania	4.4.1.1	SAMN13022880	SRR10272563	PRJNA356104	Mulholland et al., Diagnostic Microbiology and Infectious Disease 2017
NZRE	2001	NewZealand	Oceania	4.4.1.1	SAMN13022881	SRR10272562	PRJNA356104	Mulholland et al., Diagnostic Microbiology and Infectious Disease 2017
NZRF	2002	NewZealand	Oceania	4.4.1.1	SAMN13022882	SRR10272559	PRJNA356104	Mulholland et al., Diagnostic Microbiology and Infectious Disease 2017
NZRH	2006	NewZealand	Oceania	4.4.1.1	SAMN13022884	SRR10272576	PRJNA356104	Mulholland et al., Diagnostic Microbiology and Infectious Disease 2017
NZRI	2006	NewZealand	Oceania	4.4.1.1	SAMN13022885	SRR10272575	PRJNA356104	Mulholland et al., Diagnostic Microbiology and Infectious Disease 2017
NZRJ	2008	NewZealand	Oceania	4.4.1.1	SAMN13022886	SRR10272574	PRJNA356104	Mulholland et al., Diagnostic Microbiology and Infectious Disease 2017
NZRK	2008	NewZealand	Oceania	4.4.1.1	SAMN13022887	SRR10272573	PRJNA356104	This study
NZRL	1996	NewZealand	Oceania	4.4.1.1	SAMN13022888	SRR10272572	PRJNA356104	This study
NZRM	2009	NewZealand	Oceania	4.4.1.1	SAMN13022889	SRR10272571	PRJNA356104	This study
NZRN	1991	NewZealand	Oceania	4.4.1.1	SAMN13022890	SRR10272570	PRJNA356104	This study
SK1	1994	Canada	Americas	4.4.1.1	SAMN12811518	SRR10159364	PRJNA573497	This study
SK111	2003	Canada	Americas	4.4.1.1	SAMN12811522	SRR10159370	PRJNA573497	This study
SK153	1996	Canada	Americas	4.4.1.1	SAMN12811523	SRR10159369	PRJNA573497	This study
SK160	1999	Canada	Americas	4.4.1.1	SAMN12811524	SRR10159368	PRJNA573497	This study
SK17	1996	Canada	Americas	4.4.1.2	SAMN12811538	SRR10159373	PRJNA573497	This study
SK192	1990	Canada	Americas	4.4.1.1	SAMN12811525	SRR10159367	PRJNA573497	This study
SK196	1987	Canada	Americas	4.4.1.1	SAMN12811526	SRR10159366	PRJNA573497	This study
SK198	1987	Canada	Americas	4.4.1.1	SAMN12811527	SRR10159365	PRJNA573497	This study
SK199	1989	Canada	Americas	4.4.1.1	SAMN12811528	SRR10159362	PRJNA573497	This study
SK20	1988	Canada	Americas	4.4.1.1	SAMN12811519	SRR10159363	PRJNA573497	This study
SK201	2001	Canada	Americas	4.4.1.1	SAMN12811529	SRR10159361	PRJNA573497	This study
SK202	1994	Canada	Americas	4.4.1.1	SAMN12811530	SRR10159360	PRJNA573497	This study
SK204	2002	Canada	Americas	4.4.1.1	SAMN12811531	SRR10159381	PRJNA573497	This study
SK211	1997	Canada	Americas	4.4.1.1	SAMN12811532	SRR10159380	PRJNA573497	This study
SK215	1999	Canada	Americas	4.4.1.1	SAMN12811533	SRR10159379	PRJNA573497	This study
SK254	2004	Canada	Americas	4.4.1.1	SAMN13169411	SRR10378885	PRJNA573497	This study
SK256	1987	Canada	Americas	4.4.1.1	SAMN12811534	SRR10159378	PRJNA573497	This study
SK260	1996	Canada	Americas	4.4.1.1	SAMN12811535	SRR10159377	PRJNA573497	This study
SK287	2002	Canada	Americas	4.4.1.1	SAMN12811536	SRR10159376	PRJNA573497	This study
SK288	2003	Canada	Americas	4.4.1.1	SAMN12811537	SRR10159375	PRJNA573497	This study
SK30	2003	Canada	Americas	4.4.1.1	SAMN12811520	SRR10159374	PRJNA573497	This study
SK345	1987	Canada	Americas	4.4.1.2	SAMN12811539	SRR10159372	PRJNA573497	This study
SK54	1990	Canada	Americas	4.4.1.1	SAMN12811521	SRR10159371	PRJNA573497	This study
SK72	1996	Canada	Americas	4.4.1.2	ERS2564320	ERR2652961	PRJEB27366	Brynildsrud et al., Science Advances, 2018
SK87	2000	Canada	Americas	4.4.1.2	ERS2564329	ERR2652971	PRJEB27366	Brynildsrud et al., Science Advances, 2018
SRR1011464	ND	SouthAfrica	Africa	4.4.1.1	SRS490565	SRR1011464	PRJNA183624	Broad Institute, TB-ARC K-RITH initiative (broadinstitute.org)
SRR1011479	ND	SouthAfrica	Africa	4.4.1.1	SRS490579	SRR1011479	PRJNA183624	Broad Institute, TB-ARC K-RITH initiative (broadinstitute.org)
SRR1011487	ND	SouthAfrica	Africa	4.4.1.1	SRS490587	SRR1011487	PRJNA183624	Broad Institute, TB-ARC K-RITH initiative (broadinstitute.org)
SRR1013646	ND	SouthKorea	Asia	4.4.2	SRS491973	SRR1013646	PRJNA219826	Broad Institute, TB-ARC CDRC Alland initiative (broadinstitute.org)
SRR1019141	2013	Kenya	Africa	4.4.1.1	SRS494379	SRR1019141	PRJNA183624	Broad Institute, TB-ARC K-RITH initiative (broadinstitute.org)
SRR1019142	2013	SouthAfrica	Africa	4.4.1.1	SRS494380	SRR1019142	PRJNA183624	Broad Institute, TB-ARC K-RITH initiative (broadinstitute.org)
SRR1019150	2013	SouthAfrica	Africa	4.4.1.1	SRS494388	SRR1019150	PRJNA183624	Broad Institute, TB-ARC K-RITH initiative (broadinstitute.org)
SRR1019153	2013	Kenya	Africa	4.4.1.1	SRS494391	SRR1019153	PRJNA183624	Broad Institute, TB-ARC K-RITH initiative (broadinstitute.org)
SRR1019155	2013	SouthAfrica	Africa	4.4.1.1	SRS494393	SRR1019155	PRJNA183624	Broad Institute, TB-ARC K-RITH initiative (broadinstitute.org)
SRR1019159	2013	SouthAfrica	Africa	4.4.1.1	SRS494397	SRR1019159	PRJNA183624	Broad Institute, TB-ARC K-RITH initiative (broadinstitute.org)
SRR1019165	2013	SouthAfrica	Africa	4.4.1.1	SRS494404	SRR1019165	PRJNA183624	Broad Institute, TB-ARC K-RITH initiative (broadinstitute.org)
SRR1019168	2013	SouthAfrica	Africa	4.4.1.1	SRS494407	SRR1019168	PRJNA183624	Broad Institute, TB-ARC K-RITH initiative (broadinstitute.org)
SRR1049575	ND	Uganda	Africa	4.4.1.1	SRS515043	SRR1049575	PRJNA219826	Broad Institute, TB-ARC CDRC Alland initiative (broadinstitute.org)
SRR1049605	ND	Uganda	Africa	4.4.1.1	SRS515057	SRR1049605	PRJNA219826	Broad Institute, TB-ARC CDRC Alland initiative (broadinstitute.org)
SRR1049641	ND	Uganda	Africa	4.4.1.1	SRS515074	SRR1049641	PRJNA219826	Broad Institute, TB-ARC CDRC Alland initiative (broadinstitute.org)
SRR1049741	ND	Uganda	Africa	4.4.1.1	SRS515103	SRR1049741	PRJNA219826	Broad Institute, TB-ARC CDRC Alland initiative (broadinstitute.org)
SRR1140926	2013	SouthAfrica	Africa	4.4.1.1	SRS494411	SRR1140926	PRJNA183624	Broad Institute, TB-ARC K-RITH initiative (broadinstitute.org)
SRR1162884	2010	Sweden	Europe	4.4.1.1	SRS553794	SRR1162884	PRJNA229360	Broad Institute, TB-ARC Sweden initiative (broadinstitute.org)
SRR1163077	2010	Sweden	Europe	4.4.1.1	SRS543541	SRR1163077	PRJNA229360	Broad Institute, TB-ARC Sweden initiative (broadinstitute.org)
SRR1165237	ND	SouthAfrica	Africa	4.4.1.1	SRS555255	SRR1165237	PRJNA217391	Broad Institute, TB-ARC MRC SA initiative (broadinstitute.org)
SRR1165244	ND	SouthAfrica	Africa	4.4.1.1	SRS555261	SRR1165244	PRJNA217391	Broad Institute, TB-ARC MRC SA initiative (broadinstitute.org)
SRR1165249	ND	SouthAfrica	Africa	4.4.1.1	SRS555268	SRR1165249	PRJNA217391	Broad Institute, TB-ARC MRC SA initiative (broadinstitute.org)
SRR1165250	ND	SouthAfrica	Africa	4.4.1.1	SRS555267	SRR1165250	PRJNA217391	Broad Institute, TB-ARC MRC SA initiative (broadinstitute.org)
SRR1165253	ND	SouthAfrica	Africa	4.4.1.1	SRS555271	SRR1165253	PRJNA217391	Broad Institute, TB-ARC MRC SA initiative (broadinstitute.org)
SRR1165254	ND	SouthAfrica	Africa	4.4.1.1	SRS555272	SRR1165254	PRJNA217391	Broad Institute, TB-ARC MRC SA initiative (broadinstitute.org)
SRR1165266	ND	SouthAfrica	Africa	4.4.1.1	SRS555284	SRR1165266	PRJNA217391	Broad Institute, TB-ARC MRC SA initiative (broadinstitute.org)
SRR1165268	ND	SouthAfrica	Africa	4.4.1.1	SRS555286	SRR1165268	PRJNA217391	Broad Institute, TB-ARC MRC SA initiative (broadinstitute.org)
SRR1165305	ND	SouthAfrica	Africa	4.4.1.1	SRS555324	SRR1165305	PRJNA217391	Broad Institute, TB-ARC MRC SA initiative (broadinstitute.org)
SRR1165620	ND	SouthAfrica	Africa	4.4.1.1	SRS555496	SRR1165620	PRJNA217391	Broad Institute, TB-ARC MRC SA initiative (broadinstitute.org)
SRR1165630	ND	SouthAfrica	Africa	4.4.1.1	SRS555507	SRR1165630	PRJNA217391	Broad Institute, TB-ARC MRC SA initiative (broadinstitute.org)
SRR1165636	ND	SouthAfrica	Africa	4.4.1.1	SRS555513	SRR1165636	PRJNA217391	Broad Institute, TB-ARC MRC SA initiative (broadinstitute.org)
SRR1165650	ND	SouthAfrica	Africa	4.4.1.1	SRS555526	SRR1165650	PRJNA217391	Broad Institute, TB-ARC MRC SA initiative (broadinstitute.org)
SRR1165651	ND	SouthAfrica	Africa	4.4.1.1	SRS555527	SRR1165651	PRJNA217391	Broad Institute, TB-ARC MRC SA initiative (broadinstitute.org)
SRR1165676	ND	SouthAfrica	Africa	4.4.1.1	SRS555553	SRR1165676	PRJNA217391	Broad Institute, TB-ARC MRC SA initiative (broadinstitute.org)
SRR1165703	ND	SouthAfrica	Africa	4.4.1.1	SRS555573	SRR1165703	PRJNA217391	Broad Institute, TB-ARC MRC SA initiative (broadinstitute.org)
SRR1166253	2013	Romania	Europe	4.4.1.1	SRS555924	SRR1166253	PRJNA233386	Broad Institute, TB-ARC Romania initiative (broadinstitute.org)
SRR1169178	ND	SouthAfrica	Africa	4.4.1.1	SRS557678	SRR1169178	PRJNA217391	Broad Institute, TB-ARC MRC SA initiative (broadinstitute.org)
SRR1172090	ND	SouthAfrica	Africa	4.4.1.1	SRS555529	SRR1172090	PRJNA217391	Broad Institute, TB-ARC MRC SA initiative (broadinstitute.org)
SRR1172276	ND	SouthAfrica	Africa	4.4.1.1	SRS555519	SRR1172276	PRJNA217391	Broad Institute, TB-ARC MRC SA initiative (broadinstitute.org)
SRR1172724	2012	SouthAfrica	Africa	4.4.1.1	SRS559619	SRR1172724	PRJNA235618	Broad Institute, TB-ARC K-RITH II initiative (broadinstitute.org)
SRR1172876	2013	SouthAfrica	Africa	4.4.1.1	SRS559732	SRR1172876	PRJNA235618	Broad Institute, TB-ARC K-RITH II initiative (broadinstitute.org)
SRR1172935	2013	SouthAfrica	Africa	4.4.1.1	SRS559762	SRR1172935	PRJNA235618	Broad Institute, TB-ARC K-RITH II initiative (broadinstitute.org)
SRR1173087	2013	SouthAfrica	Africa	4.4.1.1	SRS559844	SRR1173087	PRJNA235618	Broad Institute, TB-ARC K-RITH II initiative (broadinstitute.org)
SRR1173134	ND	Uganda	Africa	4.4.1.1	SRS559868	SRR1173134	PRJNA219826	Broad Institute, TB-ARC CDRC Alland initiative (broadinstitute.org)
SRR1173181	2013	SouthAfrica	Africa	4.4.1.1	SRS559887	SRR1173181	PRJNA235618	Broad Institute, TB-ARC K-RITH II initiative (broadinstitute.org)
SRR1173353	2013	SouthAfrica	Africa	4.4.1.1	SRS559834	SRR1173353	PRJNA235618	Broad Institute, TB-ARC K-RITH II initiative (broadinstitute.org)
SRR1173499	2013	SouthAfrica	Africa	4.4.1.1	SRS559943	SRR1173499	PRJNA235618	Broad Institute, TB-ARC K-RITH II initiative (broadinstitute.org)
SRR1173522	2013	SouthAfrica	Africa	4.4.1.1	SRS559954	SRR1173522	PRJNA235618	Broad Institute, TB-ARC K-RITH II initiative (broadinstitute.org)
SRR1173637	2003	India	Asia	4.4.1.1	SRS560040	SRR1173637	PRJNA235852	Broad Institute, TB-ARC India initiative (broadinstitute.org)
SRR1175041	2013	SouthAfrica	Africa	4.4.1.1	SRS559853	SRR1175041	PRJNA235618	Broad Institute, TB-ARC K-RITH II initiative (broadinstitute.org)
SRR1180189	2013	SouthAfrica	Africa	4.4.1.1	SRS564934	SRR1180189	PRJNA235618	Broad Institute, TB-ARC K-RITH II initiative (broadinstitute.org)
SRR1180314	2013	SouthAfrica	Africa	4.4.1.1	SRS564980	SRR1180314	PRJNA235618	Broad Institute, TB-ARC K-RITH II initiative (broadinstitute.org)
SRR1181100	2009	Colombia	Americas	4.4.1.1	SRS565205	SRR1181100	PRJNA191021	Broad Institute, TB-ARC Taiwan initiative (broadinstitute.org)
SRR1181216	2013	SouthAfrica	Africa	4.4.1.1	SRS564966	SRR1181216	PRJNA235618	Broad Institute, TB-ARC K-RITH II initiative (broadinstitute.org)
SRR1184309	2013	SouthAfrica	Africa	4.4.1.1	SRS559849	SRR1184309	PRJNA235618	Broad Institute, TB-ARC K-RITH II initiative (broadinstitute.org)
SRR5065203	2010	Vietnam	Asia	4.4.2	SRS1827635	SRR5065203	PRJNA355614	Holt et al., Nature Genetics 2018
SRR5065206	2011	Vietnam	Asia	4.4.1.2	SRS1827638	SRR5065206	PRJNA355614	Holt et al., Nature Genetics 2018
SRR5065214	2011	Vietnam	Asia	4.4.2	SRS1827646	SRR5065214	PRJNA355614	Holt et al., Nature Genetics 2018
SRR5065223	2010	Vietnam	Asia	4.4.2	SRS1827655	SRR5065223	PRJNA355614	Holt et al., Nature Genetics 2018
SRR5065233	2010	Vietnam	Asia	4.4.2	SRS1827665	SRR5065233	PRJNA355614	Holt et al., Nature Genetics 2018
SRR5065244	2010	Vietnam	Asia	4.4.2	SRS1827677	SRR5065244	PRJNA355614	Holt et al., Nature Genetics 2018
SRR5065295	2010	Vietnam	Asia	4.4.2	SRS1827726	SRR5065295	PRJNA355614	Holt et al., Nature Genetics 2018
SRR5065323	2010	Vietnam	Asia	4.4.2	SRS1827755	SRR5065323	PRJNA355614	Holt et al., Nature Genetics 2018
SRR5065416	2011	Vietnam	Asia	4.4.1.1	SRS1827847	SRR5065416	PRJNA355614	Holt et al., Nature Genetics 2018
SRR5065453	2011	Vietnam	Asia	4.4.2	SRS1827884	SRR5065453	PRJNA355614	Holt et al., Nature Genetics 2018
SRR5065455	2010	Vietnam	Asia	4.4.2	SRS1827886	SRR5065455	PRJNA355614	Holt et al., Nature Genetics 2018
SRR5065463	2010	Vietnam	Asia	4.4.2	SRS1827894	SRR5065463	PRJNA355614	Holt et al., Nature Genetics 2018
SRR5065517	2011	Vietnam	Asia	4.4.2	SRS1827948	SRR5065517	PRJNA355614	Holt et al., Nature Genetics 2018
SRR5067224	2010	Vietnam	Asia	4.4.2	SRS1829464	SRR5067224	PRJNA355614	Holt et al., Nature Genetics 2018
SRR5067225	2010	Vietnam	Asia	4.4.2	SRS1829465	SRR5067225	PRJNA355614	Holt et al., Nature Genetics 2018
SRR5067373	2009	Vietnam	Asia	4.4.2	SRS1829613	SRR5067373	PRJNA355614	Holt et al., Nature Genetics 2018
SRR5067377	2010	Vietnam	Asia	4.4.2	SRS1829618	SRR5067377	PRJNA355614	Holt et al., Nature Genetics 2018
SRR5067384	2010	Vietnam	Asia	4.4.2	SRS1829625	SRR5067384	PRJNA355614	Holt et al., Nature Genetics 2018
SRR5067392	2009	Vietnam	Asia	4.4.1.1	SRS1829634	SRR5067392	PRJNA355614	Holt et al., Nature Genetics 2018
SRR5067427	2010	Vietnam	Asia	4.4.2	SRS1829669	SRR5067427	PRJNA355614	Holt et al., Nature Genetics 2018
SRR5067515	2010	Vietnam	Asia	4.4.2	SRS1829754	SRR5067515	PRJNA355614	Holt et al., Nature Genetics 2018
SRR5067575	2010	Vietnam	Asia	4.4.2	SRS1829815	SRR5067575	PRJNA355614	Holt et al., Nature Genetics 2018
SRR5067602	2010	Vietnam	Asia	4.4.2	SRS1829843	SRR5067602	PRJNA355614	Holt et al., Nature Genetics 2018
SRR5067652	2010	Vietnam	Asia	4.4.2	SRS1829893	SRR5067652	PRJNA355614	Holt et al., Nature Genetics 2018
SRR5067656	2010	Vietnam	Asia	4.4.2	SRS1829897	SRR5067656	PRJNA355614	Holt et al., Nature Genetics 2018
SRR5073529	2009	Vietnam	Asia	4.4.2	SRS1834075	SRR5073529	PRJNA355614	Holt et al., Nature Genetics 2018
SRR5073561	2009	Vietnam	Asia	4.4.2	SRS1834104	SRR5073561	PRJNA355614	Holt et al., Nature Genetics 2018
SRR5073627	2009	Vietnam	Asia	4.4.2	SRS1834170	SRR5073627	PRJNA355614	Holt et al., Nature Genetics 2018
SRR5073675	2009	Vietnam	Asia	4.4.2	SRS1834218	SRR5073675	PRJNA355614	Holt et al., Nature Genetics 2018
SRR5073765	2009	Vietnam	Asia	4.4.2	SRS1834307	SRR5073765	PRJNA355614	Holt et al., Nature Genetics 2018
SRR5073811	2009	Vietnam	Asia	4.4.2	SRS1834354	SRR5073811	PRJNA355614	Holt et al., Nature Genetics 2018
SRR5073825	2009	Vietnam	Asia	4.4.1.2	SRS1834367	SRR5073825	PRJNA355614	Holt et al., Nature Genetics 2018
SRR5073842	2009	Vietnam	Asia	4.4.2	SRS1834385	SRR5073842	PRJNA355614	Holt et al., Nature Genetics 2018
SRR5073887	2009	Vietnam	Asia	4.4.1.1	SRS1834430	SRR5073887	PRJNA355614	Holt et al., Nature Genetics 2018
SRR5073896	2009	Vietnam	Asia	4.4.2	SRS1834439	SRR5073896	PRJNA355614	Holt et al., Nature Genetics 2018
SRR5073910	2009	Vietnam	Asia	4.4.2	SRS1834453	SRR5073910	PRJNA355614	Holt et al., Nature Genetics 2018
SRR5073966	2009	Vietnam	Asia	4.4.1.1	SRS1834508	SRR5073966	PRJNA355614	Holt et al., Nature Genetics 2018
SRR5073979	2009	Vietnam	Asia	4.4.2	SRS1834521	SRR5073979	PRJNA355614	Holt et al., Nature Genetics 2018
SRR5073989	2009	Vietnam	Asia	4.4.2	SRS1834532	SRR5073989	PRJNA355614	Holt et al., Nature Genetics 2018
SRR5073991	2009	Vietnam	Asia	4.4.2	SRS1834534	SRR5073991	PRJNA355614	Holt et al., Nature Genetics 2018
SRR5074102	2008	Vietnam	Asia	4.4.2	SRS1834643	SRR5074102	PRJNA355614	Holt et al., Nature Genetics 2018
SRR5074142	2008	Vietnam	Asia	4.4.1.2	SRS1834683	SRR5074142	PRJNA355614	Holt et al., Nature Genetics 2018
SRR5074192	2009	Vietnam	Asia	4.4.1.2	SRS1834731	SRR5074192	PRJNA355614	Holt et al., Nature Genetics 2018
SRR671725	ND	China	Asia	4.4.2	SRS388818	SRR671725	PRJNA187550	Zhang et al., Nature Genetics 2013
SRR671749	ND	China	Asia	4.4.2	SRS388842	SRR671749	PRJNA187550	Zhang et al., Nature Genetics 2013
SRR671762	ND	China	Asia	4.4.2	SRS388855	SRR671762	PRJNA187550	Zhang et al., Nature Genetics 2013
SRR671764	ND	China	Asia	4.4.2	SRS388857	SRR671764	PRJNA187550	Zhang et al., Nature Genetics 2013
SRR671778	ND	China	Asia	4.4.2	SRS388871	SRR671778	PRJNA187550	Zhang et al., Nature Genetics 2013
SRR671790	ND	China	Asia	4.4.2	SRS388883	SRR671790	PRJNA187550	Zhang et al., Nature Genetics 2013
SRR671835	ND	China	Asia	4.4.2	SRS388928	SRR671835	PRJNA187550	Zhang et al., Nature Genetics 2013
SRR832977	2008	SouthAfrica	Africa	4.4.1.1	SRS415158	SRR832977	PRJNA183624	Broad Institute, TB-ARC K-RITH initiative (broadinstitute.org)
SRR832988	2009	SouthAfrica	Africa	4.4.1.1	SRS415163	SRR832988	PRJNA183624	Broad Institute, TB-ARC K-RITH initiative (broadinstitute.org)
SRR833017	ND	SouthAfrica	Africa	4.4.1.1	SRS415195	SRR833017	PRJNA183624	Broad Institute, TB-ARC K-RITH initiative (broadinstitute.org)
SRR833034	2008	SouthAfrica	Africa	4.4.1.1	SRS415206	SRR833034	PRJNA183624	Broad Institute, TB-ARC K-RITH initiative (broadinstitute.org)
SRR833044	2010	SouthAfrica	Africa	4.4.1.1	SRS415213	SRR833044	PRJNA183624	Broad Institute, TB-ARC K-RITH initiative (broadinstitute.org)
SRR833119	2008	SouthAfrica	Africa	4.4.1.1	SRS415243	SRR833119	PRJNA183624	Broad Institute, TB-ARC K-RITH initiative (broadinstitute.org)
SRR833134	2010	SouthAfrica	Africa	4.4.1.1	SRS415246	SRR833134	PRJNA183624	Broad Institute, TB-ARC K-RITH initiative (broadinstitute.org)
SRR833144	2008	SouthAfrica	Africa	4.4.1.1	SRS415249	SRR833144	PRJNA183624	Broad Institute, TB-ARC K-RITH initiative (broadinstitute.org)
SRR833165	2008	SouthAfrica	Africa	4.4.1.1	SRS415227	SRR833165	PRJNA183624	Broad Institute, TB-ARC K-RITH initiative (broadinstitute.org)
SRR847795	2011	SouthAfrica	Africa	4.4.1.1	SRS419320	SRR847795	PRJNA183624	Broad Institute, TB-ARC K-RITH initiative (broadinstitute.org)
SRR847797	2011	SouthAfrica	Africa	4.4.1.1	SRS419310	SRR847797	PRJNA183624	Broad Institute, TB-ARC K-RITH initiative (broadinstitute.org)
SRR847802	2011	SouthAfrica	Africa	4.4.1.1	SRS419315	SRR847802	PRJNA183624	Broad Institute, TB-ARC K-RITH initiative (broadinstitute.org)

## Sheet: Table S3. L4.4.1.1 dataset
Name	Year	Country	Region	Sublineage	Sample ID	Run ID	Project ID	Reference
ERR024359	1999	Netherlands	Europe	4.4.1.1	ERS007739	ERR024359	PRJEB2057	Bryant et al., BMC Genomics 2013
ERR040124	2005	Uganda	Africa	4.4.1.1	ERS023447	ERR040124	PRJEB2424	Clark et al., PLoS ONE 2013
ERR040130	2004	Uganda	Africa	4.4.1.1	ERS023453	ERR040130	PRJEB2424	Clark et al., PLoS ONE 2013
ERR046901	2007	UnitedKingdom	Europe	4.4.1.1	ERS031550	ERR046901	PRJEB2221	Walker et al., Lancet Infectious Diseases 2013
ERR047013	2006	UnitedKingdom	Europe	4.4.1.1	ERS035808	ERR047013	PRJEB2221	Walker et al., Lancet Infectious Diseases 2013
ERR108481	2009	Russia	Europe	4.4.1.1	ERS066661	ERR108481	PRJEB2138	Casali et al., Nature Genetics 2014
ERR133974	2009	Russia	Europe	4.4.1.1	ERS094263	ERR133974	PRJEB2138	Casali et al., Nature Genetics 2014
ERR161047	2003	Malawi	Africa	4.4.1.1	ERS107859	ERR161047	PRJEB2794	Guerra-Assunção, eLIFE 2015; Guerra-Assunção et al., Journal of Infectious Diseases 2015
ERR163930	2004	Malawi	Africa	4.4.1.1	ERS107925	ERR163930	PRJEB2794	Guerra-Assunção, eLIFE 2015; Guerra-Assunção et al., Journal of Infectious Diseases 2015
ERR163942	2004	Malawi	Africa	4.4.1.1	ERS107937	ERR163942	PRJEB2794	Guerra-Assunção, eLIFE 2015; Guerra-Assunção et al., Journal of Infectious Diseases 2015
ERR163946	2004	Malawi	Africa	4.4.1.1	ERS108093	ERR163946	PRJEB2794	Guerra-Assunção, eLIFE 2015; Guerra-Assunção et al., Journal of Infectious Diseases 2015
ERR164012	1997	Malawi	Africa	4.4.1.1	ERS108116	ERR164012	PRJEB2794	Guerra-Assunção, eLIFE 2015; Guerra-Assunção et al., Journal of Infectious Diseases 2015
ERR176454	2004	Malawi	Africa	4.4.1.1	ERS141806	ERR176454	PRJEB2794	Guerra-Assunção, eLIFE 2015; Guerra-Assunção et al., Journal of Infectious Diseases 2015
ERR176628	1997	Malawi	Africa	4.4.1.1	ERS141864	ERR176628	PRJEB2794	Guerra-Assunção, eLIFE 2015; Guerra-Assunção et al., Journal of Infectious Diseases 2015
ERR176725	1998	Malawi	Africa	4.4.1.1	ERS141796	ERR176725	PRJEB2794	Guerra-Assunção, eLIFE 2015; Guerra-Assunção et al., Journal of Infectious Diseases 2015
ERR181836	2009	Malawi	Africa	4.4.1.1	ERS142361	ERR181836	PRJEB2794	Guerra-Assunção, eLIFE 2015; Guerra-Assunção et al., Journal of Infectious Diseases 2015
ERR181853	2009	Malawi	Africa	4.4.1.1	ERS142667	ERR181853	PRJEB2794	Guerra-Assunção, eLIFE 2015; Guerra-Assunção et al., Journal of Infectious Diseases 2015
ERR181946	2005	Malawi	Africa	4.4.1.1	ERS142568	ERR181946	PRJEB2794	Guerra-Assunção, eLIFE 2015; Guerra-Assunção et al., Journal of Infectious Diseases 2015
ERR182011	2006	Malawi	Africa	4.4.1.1	ERS142146	ERR182011	PRJEB2794	Guerra-Assunção, eLIFE 2015; Guerra-Assunção et al., Journal of Infectious Diseases 2015
ERR190410	1997	Malawi	Africa	4.4.1.1	ERS142475	ERR190410	PRJEB2794	Guerra-Assunção, eLIFE 2015; Guerra-Assunção et al., Journal of Infectious Diseases 2015
ERR211992	2002	Malawi	Africa	4.4.1.1	ERS153839	ERR211992	PRJEB2794	Guerra-Assunção, eLIFE 2015; Guerra-Assunção et al., Journal of Infectious Diseases 2015
ERR212117	1999	Malawi	Africa	4.4.1.1	ERS153968	ERR212117	PRJEB2794	Guerra-Assunção, eLIFE 2015; Guerra-Assunção et al., Journal of Infectious Diseases 2015
ERR212132	2009	Malawi	Africa	4.4.1.1	ERS153983	ERR212132	PRJEB2794	Guerra-Assunção, eLIFE 2015; Guerra-Assunção et al., Journal of Infectious Diseases 2015
ERR212152	2009	Malawi	Africa	4.4.1.1	ERS154003	ERR212152	PRJEB2794	Guerra-Assunção, eLIFE 2015; Guerra-Assunção et al., Journal of Infectious Diseases 2015
ERR212159	2009	Malawi	Africa	4.4.1.1	ERS154010	ERR212159	PRJEB2794	Guerra-Assunção, eLIFE 2015; Guerra-Assunção et al., Journal of Infectious Diseases 2015
ERR221551	2002	Malawi	Africa	4.4.1.1	ERS163367	ERR221551	PRJEB2794	Guerra-Assunção, eLIFE 2015; Guerra-Assunção et al., Journal of Infectious Diseases 2015
ERR221554	2002	Malawi	Africa	4.4.1.1	ERS163370	ERR221554	PRJEB2794	Guerra-Assunção, eLIFE 2015; Guerra-Assunção et al., Journal of Infectious Diseases 2015
ERR221600	2002	Malawi	Africa	4.4.1.1	ERS163416	ERR221600	PRJEB2794	Guerra-Assunção, eLIFE 2015; Guerra-Assunção et al., Journal of Infectious Diseases 2015
ERR228025	2010	Russia	Europe	4.4.1.1	ERS181419	ERR228025	PRJEB2138	Casali et al., Nature Genetics 2014
ERR228067	2010	Russia	Europe	4.4.1.1	ERS181461	ERR228067	PRJEB2138	Casali et al., Nature Genetics 2014
ERR245800	2001	Malawi	Africa	4.4.1.1	ERS019853	ERR245800	PRJEB2358	Guerra-Assunção, eLIFE 2015; Guerra-Assunção et al., Journal of Infectious Diseases 2015
NZO1	2008	NewZealand	Oceania	4.4.1.1	SAMN06106091	SRR5074294	PRJNA356104	Mulholland et al., Diagnostic Microbiology and Infectious Disease 2017
NZO2	2011	NewZealand	Oceania	4.4.1.1	SAMN06106092	SRR5074712	PRJNA356104	Mulholland et al., Diagnostic Microbiology and Infectious Disease 2017
NZO3	2008	NewZealand	Oceania	4.4.1.1	SAMN06106094	SRR5074713	PRJNA356104	Mulholland et al., Diagnostic Microbiology and Infectious Disease 2017
NZO4	2013	NewZealand	Oceania	4.4.1.1	SAMN13022872	SRR10272561	PRJNA356104	Mulholland et al., Diagnostic Microbiology and Infectious Disease 2017
NZO5	2003	NewZealand	Oceania	4.4.1.1	SAMN13022873	SRR10272560	PRJNA356104	Mulholland et al., Diagnostic Microbiology and Infectious Disease 2017
NZO6	2013	NewZealand	Oceania	4.4.1.1	SAMN13022874	SRR10272569	PRJNA356104	Mulholland et al., Diagnostic Microbiology and Infectious Disease 2017
NZO7	2006	NewZealand	Oceania	4.4.1.1	SAMN13022875	SRR10272568	PRJNA356104	Mulholland et al., Diagnostic Microbiology and Infectious Disease 2017
NZR22	2010	NewZealand	Oceania	4.4.1.1	SAMN10715986	SRR8420474	PRJNA513885	Guatam et al., Infectious diseases 2017
NZR278	2010	NewZealand	Oceania	4.4.1.1	SAMN10715987	SRR8420475	PRJNA513885	Guatam et al., Infectious diseases 2017
NZR486	2011	NewZealand	Oceania	4.4.1.1	SAMN10715988	SRR8420472	PRJNA513885	Guatam et al., Infectious diseases 2017
NZR494	2011	NewZealand	Oceania	4.4.1.1	SAMN10715989	SRR8420473	PRJNA513885	Guatam et al., Infectious diseases 2017; Mac Aogain et al., Genome Announcements 2016
NZRA	1992	NewZealand	Oceania	4.4.1.1	SAMN13022878	SRR10272565	PRJNA356104	Mulholland et al., Diagnostic Microbiology and Infectious Disease 2017
NZRB	1992	NewZealand	Oceania	4.4.1.1	SAMN13022879	SRR10272564	PRJNA356104	Mulholland et al., Diagnostic Microbiology and Infectious Disease 2017
NZRC	1999	NewZealand	Oceania	4.4.1.1	SAMN13022880	SRR10272563	PRJNA356104	Mulholland et al., Diagnostic Microbiology and Infectious Disease 2017
NZRE	2001	NewZealand	Oceania	4.4.1.1	SAMN13022881	SRR10272562	PRJNA356104	Mulholland et al., Diagnostic Microbiology and Infectious Disease 2017
NZRF	2002	NewZealand	Oceania	4.4.1.1	SAMN13022882	SRR10272559	PRJNA356104	Mulholland et al., Diagnostic Microbiology and Infectious Disease 2017
NZRH	2006	NewZealand	Oceania	4.4.1.1	SAMN13022884	SRR10272576	PRJNA356104	Mulholland et al., Diagnostic Microbiology and Infectious Disease 2017
NZRI	2006	NewZealand	Oceania	4.4.1.1	SAMN13022885	SRR10272575	PRJNA356104	Mulholland et al., Diagnostic Microbiology and Infectious Disease 2017
NZRJ	2008	NewZealand	Oceania	4.4.1.1	SAMN13022886	SRR10272574	PRJNA356104	Mulholland et al., Diagnostic Microbiology and Infectious Disease 2017
NZRK	2008	NewZealand	Oceania	4.4.1.1	SAMN13022887	SRR10272573	PRJNA356104	This study
NZRL	1996	NewZealand	Oceania	4.4.1.1	SAMN13022888	SRR10272572	PRJNA356104	This study
NZRM	2009	NewZealand	Oceania	4.4.1.1	SAMN13022889	SRR10272571	PRJNA356104	This study
NZRN	1991	NewZealand	Oceania	4.4.1.1	SAMN13022890	SRR10272570	PRJNA356104	This study
SK1	1994	Canada	Americas	4.4.1.1	SAMN12811518	SRR10159364	PRJNA573497	This study
SK111	2003	Canada	Americas	4.4.1.1	SAMN12811522	SRR10159370	PRJNA573497	This study
SK153	1996	Canada	Americas	4.4.1.1	SAMN12811523	SRR10159369	PRJNA573497	This study
SK160	1999	Canada	Americas	4.4.1.1	SAMN12811524	SRR10159368	PRJNA573497	This study
SK192	1990	Canada	Americas	4.4.1.1	SAMN12811525	SRR10159367	PRJNA573497	This study
SK196	1987	Canada	Americas	4.4.1.1	SAMN12811526	SRR10159366	PRJNA573497	This study
SK198	1987	Canada	Americas	4.4.1.1	SAMN12811527	SRR10159365	PRJNA573497	This study
SK199	1989	Canada	Americas	4.4.1.1	SAMN12811528	SRR10159362	PRJNA573497	This study
SK20	1988	Canada	Americas	4.4.1.1	SAMN12811519	SRR10159363	PRJNA573497	This study
SK201	2001	Canada	Americas	4.4.1.1	SAMN12811529	SRR10159361	PRJNA573497	This study
SK202	1994	Canada	Americas	4.4.1.1	SAMN12811530	SRR10159360	PRJNA573497	This study
SK204	2002	Canada	Americas	4.4.1.1	SAMN12811531	SRR10159381	PRJNA573497	This study
SK211	1997	Canada	Americas	4.4.1.1	SAMN12811532	SRR10159380	PRJNA573497	This study
SK215	1999	Canada	Americas	4.4.1.1	SAMN12811533	SRR10159379	PRJNA573497	This study
SK254	2004	Canada	Americas	4.4.1.1	SAMN13169411	SRR10378885	PRJNA573497	This study
SK256	1987	Canada	Americas	4.4.1.1	SAMN12811534	SRR10159378	PRJNA573497	This study
SK260	1996	Canada	Americas	4.4.1.1	SAMN12811535	SRR10159377	PRJNA573497	This study
SK287	2002	Canada	Americas	4.4.1.1	SAMN12811536	SRR10159376	PRJNA573497	This study
SK288	2003	Canada	Americas	4.4.1.1	SAMN12811537	SRR10159375	PRJNA573497	This study
SK30	2003	Canada	Americas	4.4.1.1	SAMN12811520	SRR10159374	PRJNA573497	This study
SK54	1990	Canada	Americas	4.4.1.1	SAMN12811521	SRR10159371	PRJNA573497	This study
SRR1019141	2013	Kenya	Africa	4.4.1.1	SRS494379	SRR1019141	PRJNA183624	Broad Institute, TB-ARC K-RITH initiative (broadinstitute.org)
SRR1019142	2013	SouthAfrica	Africa	4.4.1.1	SRS494380	SRR1019142	PRJNA183624	Broad Institute, TB-ARC K-RITH initiative (broadinstitute.org)
SRR1019150	2013	SouthAfrica	Africa	4.4.1.1	SRS494388	SRR1019150	PRJNA183624	Broad Institute, TB-ARC K-RITH initiative (broadinstitute.org)
SRR1019153	2013	Kenya	Africa	4.4.1.1	SRS494391	SRR1019153	PRJNA183624	Broad Institute, TB-ARC K-RITH initiative (broadinstitute.org)
SRR1019155	2013	SouthAfrica	Africa	4.4.1.1	SRS494393	SRR1019155	PRJNA183624	Broad Institute, TB-ARC K-RITH initiative (broadinstitute.org)
SRR1019159	2013	SouthAfrica	Africa	4.4.1.1	SRS494397	SRR1019159	PRJNA183624	Broad Institute, TB-ARC K-RITH initiative (broadinstitute.org)
SRR1019165	2013	SouthAfrica	Africa	4.4.1.1	SRS494404	SRR1019165	PRJNA183624	Broad Institute, TB-ARC K-RITH initiative (broadinstitute.org)
SRR1019168	2013	SouthAfrica	Africa	4.4.1.1	SRS494407	SRR1019168	PRJNA183624	Broad Institute, TB-ARC K-RITH initiative (broadinstitute.org)
SRR1140926	2013	SouthAfrica	Africa	4.4.1.1	SRS494411	SRR1140926	PRJNA183624	Broad Institute, TB-ARC K-RITH initiative (broadinstitute.org)
SRR1162884	2010	Sweden	Europe	4.4.1.1	SRS553794	SRR1162884	PRJNA229360	Broad Institute, TB-ARC Sweden initiative (broadinstitute.org)
SRR1163077	2010	Sweden	Europe	4.4.1.1	SRS543541	SRR1163077	PRJNA229360	Broad Institute, TB-ARC Sweden initiative (broadinstitute.org)
SRR1166253	2013	Romania	Europe	4.4.1.1	SRS555924	SRR1166253	PRJNA233386	Broad Institute, TB-ARC Romania initiative (broadinstitute.org)
SRR1172724	2012	SouthAfrica	Africa	4.4.1.1	SRS559619	SRR1172724	PRJNA235618	Broad Institute, TB-ARC K-RITH II initiative (broadinstitute.org)
SRR1172876	2013	SouthAfrica	Africa	4.4.1.1	SRS559732	SRR1172876	PRJNA235618	Broad Institute, TB-ARC K-RITH II initiative (broadinstitute.org)
SRR1172935	2013	SouthAfrica	Africa	4.4.1.1	SRS559762	SRR1172935	PRJNA235618	Broad Institute, TB-ARC K-RITH II initiative (broadinstitute.org)
SRR1173087	2013	SouthAfrica	Africa	4.4.1.1	SRS559844	SRR1173087	PRJNA235618	Broad Institute, TB-ARC K-RITH II initiative (broadinstitute.org)
SRR1173181	2013	SouthAfrica	Africa	4.4.1.1	SRS559887	SRR1173181	PRJNA235618	Broad Institute, TB-ARC K-RITH II initiative (broadinstitute.org)
SRR1173353	2013	SouthAfrica	Africa	4.4.1.1	SRS559834	SRR1173353	PRJNA235618	Broad Institute, TB-ARC K-RITH II initiative (broadinstitute.org)
SRR1173499	2013	SouthAfrica	Africa	4.4.1.1	SRS559943	SRR1173499	PRJNA235618	Broad Institute, TB-ARC K-RITH II initiative (broadinstitute.org)
SRR1173522	2013	SouthAfrica	Africa	4.4.1.1	SRS559954	SRR1173522	PRJNA235618	Broad Institute, TB-ARC K-RITH II initiative (broadinstitute.org)
SRR1173637	2003	India	Asia	4.4.1.1	SRS560040	SRR1173637	PRJNA235852	Broad Institute, TB-ARC India initiative (broadinstitute.org)
SRR1175041	2013	SouthAfrica	Africa	4.4.1.1	SRS559853	SRR1175041	PRJNA235618	Broad Institute, TB-ARC K-RITH II initiative (broadinstitute.org)
SRR1180189	2013	SouthAfrica	Africa	4.4.1.1	SRS564934	SRR1180189	PRJNA235618	Broad Institute, TB-ARC K-RITH II initiative (broadinstitute.org)
SRR1180314	2013	SouthAfrica	Africa	4.4.1.1	SRS564980	SRR1180314	PRJNA235618	Broad Institute, TB-ARC K-RITH II initiative (broadinstitute.org)
SRR1181100	2009	Colombia	Americas	4.4.1.1	SRS565205	SRR1181100	PRJNA191021	Broad Institute, TB-ARC Taiwan initiative (broadinstitute.org)
SRR1181216	2013	SouthAfrica	Africa	4.4.1.1	SRS564966	SRR1181216	PRJNA235618	Broad Institute, TB-ARC K-RITH II initiative (broadinstitute.org)
SRR1184309	2013	SouthAfrica	Africa	4.4.1.1	SRS559849	SRR1184309	PRJNA235618	Broad Institute, TB-ARC K-RITH II initiative (broadinstitute.org)
SRR5065416	2011	Vietnam	Asia	4.4.1.1	SRS1827847	SRR5065416	PRJNA355614	Holt et al., Nature Genetics 2018
SRR5067392	2009	Vietnam	Asia	4.4.1.1	SRS1829634	SRR5067392	PRJNA355614	Holt et al., Nature Genetics 2018
SRR5073887	2009	Vietnam	Asia	4.4.1.1	SRS1834430	SRR5073887	PRJNA355614	Holt et al., Nature Genetics 2018
SRR5073966	2009	Vietnam	Asia	4.4.1.1	SRS1834508	SRR5073966	PRJNA355614	Holt et al., Nature Genetics 2018
SRR832977	2008	SouthAfrica	Africa	4.4.1.1	SRS415158	SRR832977	PRJNA183624	Broad Institute, TB-ARC K-RITH initiative (broadinstitute.org)
SRR832988	2009	SouthAfrica	Africa	4.4.1.1	SRS415163	SRR832988	PRJNA183624	Broad Institute, TB-ARC K-RITH initiative (broadinstitute.org)
SRR833034	2008	SouthAfrica	Africa	4.4.1.1	SRS415206	SRR833034	PRJNA183624	Broad Institute, TB-ARC K-RITH initiative (broadinstitute.org)
SRR833044	2010	SouthAfrica	Africa	4.4.1.1	SRS415213	SRR833044	PRJNA183624	Broad Institute, TB-ARC K-RITH initiative (broadinstitute.org)
SRR833119	2008	SouthAfrica	Africa	4.4.1.1	SRS415243	SRR833119	PRJNA183624	Broad Institute, TB-ARC K-RITH initiative (broadinstitute.org)
SRR833134	2010	SouthAfrica	Africa	4.4.1.1	SRS415246	SRR833134	PRJNA183624	Broad Institute, TB-ARC K-RITH initiative (broadinstitute.org)
SRR833144	2008	SouthAfrica	Africa	4.4.1.1	SRS415249	SRR833144	PRJNA183624	Broad Institute, TB-ARC K-RITH initiative (broadinstitute.org)
SRR833165	2008	SouthAfrica	Africa	4.4.1.1	SRS415227	SRR833165	PRJNA183624	Broad Institute, TB-ARC K-RITH initiative (broadinstitute.org)
SRR847795	2011	SouthAfrica	Africa	4.4.1.1	SRS419320	SRR847795	PRJNA183624	Broad Institute, TB-ARC K-RITH initiative (broadinstitute.org)
SRR847797	2011	SouthAfrica	Africa	4.4.1.1	SRS419310	SRR847797	PRJNA183624	Broad Institute, TB-ARC K-RITH initiative (broadinstitute.org)
SRR847802	2011	SouthAfrica	Africa	4.4.1.1	SRS419315	SRR847802	PRJNA183624	Broad Institute, TB-ARC K-RITH initiative (broadinstitute.org)

## Sheet: Table S4. Repetitive regions
Chromosome	start	end	Description
gi|448814763|ref|NC_000962.3|	23163	23283	repeat_region
gi|448814763|ref|NC_000962.3|	79476	80203	maturase
gi|448814763|ref|NC_000962.3|	80226	80560	repeat_region
gi|448814763|ref|NC_000962.3|	103703	105225	REP13E12_repeat_region
gi|448814763|ref|NC_000962.3|	105314	106725	PPE_family_protein
gi|448814763|ref|NC_000962.3|	131372	132882	PE-PGRS_family_protein
gi|448814763|ref|NC_000962.3|	149523	151006	PE-PGRS_family_protein
gi|448814763|ref|NC_000962.3|	154063	154135	repeat_region
gi|448814763|ref|NC_000962.3|	154116	154188	repeat_region
gi|448814763|ref|NC_000962.3|	154169	154241	repeat_region
gi|448814763|ref|NC_000962.3|	206802	206860	repeat_region
gi|448814763|ref|NC_000962.3|	206859	206917	repeat_region
gi|448814763|ref|NC_000962.3|	272845	272965	repeat_region
gi|448814763|ref|NC_000962.3|	307867	309557	PPE_family_protein
gi|448814763|ref|NC_000962.3|	333427	336320	PE-PGRS_family_protein
gi|448814763|ref|NC_000962.3|	336550	339083	PE-PGRS_family_protein
gi|448814763|ref|NC_000962.3|	339354	340984	PPE_family_protein
gi|448814763|ref|NC_000962.3|	361324	363119	PE-PGRS_family_protein
gi|448814763|ref|NC_000962.3|	372810	375721	PPE_family_protein
gi|448814763|ref|NC_000962.3|	399525	400060	PE_family_protein
gi|448814763|ref|NC_000962.3|	424767	434689	PPE_family_protein
gi|448814763|ref|NC_000962.3|	543164	544740	PPE_family_protein
gi|448814763|ref|NC_000962.3|	547478	547527	repeat_region
gi|448814763|ref|NC_000962.3|	580568	580664	repeat_region
gi|448814763|ref|NC_000962.3|	580722	580818	repeat_region
gi|448814763|ref|NC_000962.3|	622783	624587	PE-PGRS_family_protein
gi|448814763|ref|NC_000962.3|	671986	675926	PE-PGRS_family_protein
gi|448814763|ref|NC_000962.3|	701374	702777	mobile_element
gi|448814763|ref|NC_000962.3|	703902	703995	repeat_region
gi|448814763|ref|NC_000962.3|	706780	706873	repeat_region
gi|448814763|ref|NC_000962.3|	709415	709558	repeat_region
gi|448814763|ref|NC_000962.3|	709575	709673	repeat_region
gi|448814763|ref|NC_000962.3|	711614	711712	repeat_region
gi|448814763|ref|NC_000962.3|	795457	795528	repeat_region
gi|448814763|ref|NC_000962.3|	802419	802487	repeat_region
gi|448814763|ref|NC_000962.3|	812825	812931	repeat_region
gi|448814763|ref|NC_000962.3|	812912	812985	repeat_region
gi|448814763|ref|NC_000962.3|	832342	832878	mobile_element
gi|448814763|ref|NC_000962.3|	835691	838062	PE-PGRS_family_protein
gi|448814763|ref|NC_000962.3|	838441	840866	PE-PGRS_family_protein
gi|448814763|ref|NC_000962.3|	846149	847923	PE-PGRS_family_protein
gi|448814763|ref|NC_000962.3|	848093	850050	PPE_family_protein
gi|448814763|ref|NC_000962.3|	863145	863265	repeat_region
gi|448814763|ref|NC_000962.3|	889011	890385	mobile_element
gi|448814763|ref|NC_000962.3|	889011	889058	repeat_region
gi|448814763|ref|NC_000962.3|	889062	890343	misc
gi|448814763|ref|NC_000962.3|	890338	890385	repeat_region
gi|448814763|ref|NC_000962.3|	890378	891489	mobile_element
gi|448814763|ref|NC_000962.3|	890378	891492	IS1547_transposase
gi|448814763|ref|NC_000962.3|	921565	921872	mobile_element
gi|448814763|ref|NC_000962.3|	924941	925374	PE-PGRS_family_protein
gi|448814763|ref|NC_000962.3|	925351	927620	PE-PGRS_family_protein
gi|448814763|ref|NC_000962.3|	927827	930495	PE-PGRS_family_protein
gi|448814763|ref|NC_000962.3|	947301	947651	mobile_element
gi|448814763|ref|NC_000962.3|	960163	960235	repeat_region
gi|448814763|ref|NC_000962.3|	960216	960288	repeat_region
gi|448814763|ref|NC_000962.3|	960269	960343	repeat_region
gi|448814763|ref|NC_000962.3|	968414	970254	PE-PGRS_family_protein
gi|448814763|ref|NC_000962.3|	976862	978213	PPE_family_protein
gi|448814763|ref|NC_000962.3|	1020048	1021339	PPE_family_protein
gi|448814763|ref|NC_000962.3|	1021334	1021653	PE_family_protein
gi|448814763|ref|NC_000962.3|	1025448	1026903	mobile_element
gi|448814763|ref|NC_000962.3|	1025448	1025482	repeat_region
gi|448814763|ref|NC_000962.3|	1025487	1026826	transposase
gi|448814763|ref|NC_000962.3|	1026869	1026903	repeat_region
gi|448814763|ref|NC_000962.3|	1027051	1029370	mobile_element
gi|448814763|ref|NC_000962.3|	1027051	1027086	repeat_region
gi|448814763|ref|NC_000962.3|	1027675	1029347	transposase
gi|448814763|ref|NC_000962.3|	1029335	1029370	repeat_region
gi|448814763|ref|NC_000962.3|	1090363	1093154	PE-PGRS_family_protein
gi|448814763|ref|NC_000962.3|	1093351	1094366	PE-PGRS_family_protein
gi|448814763|ref|NC_000962.3|	1095068	1096461	PE-PGRS_family_protein
gi|448814763|ref|NC_000962.3|	1158911	1160443	mobile_element
gi|448814763|ref|NC_000962.3|	1161287	1162482	PPE_family_protein
gi|448814763|ref|NC_000962.3|	1162539	1163386	PE_family_protein
gi|448814763|ref|NC_000962.3|	1164562	1165559	mobile_element
gi|448814763|ref|NC_000962.3|	1164562	1165445	IS-like_2_transposase
gi|448814763|ref|NC_000962.3|	1164562	1164599	repeat_region
gi|448814763|ref|NC_000962.3|	1165082	1165509	ID-like_2_transposase
gi|448814763|ref|NC_000962.3|	1165522	1165559	repeat_region
gi|448814763|ref|NC_000962.3|	1169288	1170742	mobile_element
gi|448814763|ref|NC_000962.3|	1169413	1170680	transposase
gi|448814763|ref|NC_000962.3|	1179335	1179405	repeat_region
gi|448814763|ref|NC_000962.3|	1188411	1190434	PE-PGRS_family_protein
gi|448814763|ref|NC_000962.3|	1190747	1192158	PE-PGRS_family_protein
gi|448814763|ref|NC_000962.3|	1211550	1213873	PE-PGRS_family_protein
gi|448814763|ref|NC_000962.3|	1216459	1219040	PE-PGRS_family_protein
gi|448814763|ref|NC_000962.3|	1251611	1252955	REP13E12_repeat_region
gi|448814763|ref|NC_000962.3|	1262262	1264138	PPE_family_protein
gi|448814763|ref|NC_000962.3|	1276286	1277653	REP13E12_repeat_region
gi|448814763|ref|NC_000962.3|	1277833	1278836	mobile_element
gi|448814763|ref|NC_000962.3|	1277837	1277873	repeat_region
gi|448814763|ref|NC_000962.3|	1277883	1278310	transposase
gi|448814763|ref|NC_000962.3|	1278259	1278830	transposase_(fragment)
gi|448814763|ref|NC_000962.3|	1278790	1278826	repeat_region
gi|448814763|ref|NC_000962.3|	1298754	1299814	PPE_family_protein
gi|448814763|ref|NC_000962.3|	1299812	1300134	PE-PGRS_family_protein_(lipX)
gi|448814763|ref|NC_000962.3|	1301745	1302691	PE_family_protein
gi|448814763|ref|NC_000962.3|	1305485	1305566	repeat_region
gi|448814763|ref|NC_000962.3|	1305547	1305628	repeat_region
gi|448814763|ref|NC_000962.3|	1305609	1305671	repeat_region
gi|448814763|ref|NC_000962.3|	1339339	1340534	PPE_family_protein
gi|448814763|ref|NC_000962.3|	1341348	1342615	IS1081_transposase
gi|448814763|ref|NC_000962.3|	1341351	1342799	mobile_element
gi|448814763|ref|NC_000962.3|	1384979	1386687	PE-PGRS_family_protein
gi|448814763|ref|NC_000962.3|	1456575	1456637	repeat_region
gi|448814763|ref|NC_000962.3|	1457443	1457514	repeat_region
gi|448814763|ref|NC_000962.3|	1457495	1457567	repeat_region
gi|448814763|ref|NC_000962.3|	1468133	1469661	mobile_element
gi|448814763|ref|NC_000962.3|	1468133	1468171	repeat_region
gi|448814763|ref|NC_000962.3|	1468161	1469515	IS1557_transposase
gi|448814763|ref|NC_000962.3|	1469623	1469661	repeat_region
gi|448814763|ref|NC_000962.3|	1488144	1489975	PE-PGRS_family_protein
gi|448814763|ref|NC_000962.3|	1507521	1507591	repeat_region
gi|448814763|ref|NC_000962.3|	1532433	1533643	PPE_family_protein
gi|448814763|ref|NC_000962.3|	1541942	1543316	mobile_element
gi|448814763|ref|NC_000962.3|	1541984	1543265	probable_transposase
gi|448814763|ref|NC_000962.3|	1561759	1563398	PPE_family_protein
gi|448814763|ref|NC_000962.3|	1572117	1573867	PE-PGRS_family_protein
gi|448814763|ref|NC_000962.3|	1612548	1612588	repeat_region
gi|448814763|ref|NC_000962.3|	1612569	1612609	repeat_region
gi|448814763|ref|NC_000962.3|	1612590	1612630	repeat_region
gi|448814763|ref|NC_000962.3|	1612611	1612651	repeat_region
gi|448814763|ref|NC_000962.3|	1612632	1612672	repeat_region
gi|448814763|ref|NC_000962.3|	1618199	1619694	PE-PGRS_family_protein
gi|448814763|ref|NC_000962.3|	1625356	1625428	repeat_region
gi|448814763|ref|NC_000962.3|	1630628	1634637	PE-PGRS_family_protein
gi|448814763|ref|NC_000962.3|	1633521	1634800	repeat_region
gi|448814763|ref|NC_000962.3|	1635994	1638239	PE-PGRS_family_protein
gi|448814763|ref|NC_000962.3|	1637123	1638402	repeat_region
gi|448814763|ref|NC_000962.3|	1644251	1644323	repeat_region
gi|448814763|ref|NC_000962.3|	1644304	1644374	repeat_region
gi|448814763|ref|NC_000962.3|	1655599	1656731	PE-PGRS_family_protein
gi|448814763|ref|NC_000962.3|	1751287	1753343	PPE_family_protein
gi|448814763|ref|NC_000962.3|	1779256	1779287	repeat_region
gi|448814763|ref|NC_000962.3|	1779304	1779734	phage_protein
gi|448814763|ref|NC_000962.3|	1779920	1780251	phage_protein
gi|448814763|ref|NC_000962.3|	1779949	1780057	repeat_region
gi|448814763|ref|NC_000962.3|	1780189	1780709	phage_protein
gi|448814763|ref|NC_000962.3|	1780475	1780583	repeat_region
gi|448814763|ref|NC_000962.3|	1780633	1782074	phage_capsid_protein
gi|448814763|ref|NC_000962.3|	1782062	1782594	phage_prohead_protease
gi|448814763|ref|NC_000962.3|	1782748	1783238	phage_protein
gi|448814763|ref|NC_000962.3|	1783299	1783633	phage_protein
gi|448814763|ref|NC_000962.3|	1783610	1783902	phage_protein
gi|448814763|ref|NC_000962.3|	1783896	1784311	phage_protein
gi|448814763|ref|NC_000962.3|	1784487	1785922	phage_protein
gi|448814763|ref|NC_000962.3|	1785902	1786320	phage_protein
gi|448814763|ref|NC_000962.3|	1786297	1786538	phage_protein
gi|448814763|ref|NC_000962.3|	1786574	1787109	phage_protein
gi|448814763|ref|NC_000962.3|	1787086	1788515	phage_integrase
gi|448814763|ref|NC_000962.3|	1788504	1789821	REP13E12_repeat_region
gi|448814763|ref|NC_000962.3|	1788504	1788535	repeat_region
gi|448814763|ref|NC_000962.3|	1830064	1830135	repeat_region
gi|448814763|ref|NC_000962.3|	1855754	1856706	PE_family_protein
gi|448814763|ref|NC_000962.3|	1862337	1865392	PE-PGRS_family_protein
gi|448814763|ref|NC_000962.3|	1907450	1907525	repeat_region
gi|448814763|ref|NC_000962.3|	1907506	1907581	repeat_region
gi|448814763|ref|NC_000962.3|	1927208	1928599	REP13E12_repeat_region
gi|448814763|ref|NC_000962.3|	1931487	1932664	PPE_family_protein
gi|448814763|ref|NC_000962.3|	1932684	1933888	PPE_family_protein
gi|448814763|ref|NC_000962.3|	1938083	1938155	repeat_region
gi|448814763|ref|NC_000962.3|	1944746	1944818	repeat_region
gi|448814763|ref|NC_000962.3|	1981604	1984785	PPE_family_protein
gi|448814763|ref|NC_000962.3|	1982877	1982974	repeat_region
gi|448814763|ref|NC_000962.3|	1982955	1983052	repeat_region
gi|448814763|ref|NC_000962.3|	1983033	1983130	repeat_region
gi|448814763|ref|NC_000962.3|	1983111	1983208	repeat_region
gi|448814763|ref|NC_000962.3|	1983189	1983286	repeat_region
gi|448814763|ref|NC_000962.3|	1983267	1983364	repeat_region
gi|448814763|ref|NC_000962.3|	1987693	1989067	mobile_element
gi|448814763|ref|NC_000962.3|	1987693	1987740	repeat_region
gi|448814763|ref|NC_000962.3|	1989020	1989067	repeat_region
gi|448814763|ref|NC_000962.3|	1989823	1992587	PE_family_protein_(wag22)
gi|448814763|ref|NC_000962.3|	1996091	1997465	mobile_element
gi|448814763|ref|NC_000962.3|	1996091	1996138	repeat_region
gi|448814763|ref|NC_000962.3|	1997418	1997465	repeat_region
gi|448814763|ref|NC_000962.3|	1998574	1999823	mobile_element
gi|448814763|ref|NC_000962.3|	1998574	1998607	repeat_region
gi|448814763|ref|NC_000962.3|	1999790	1999823	repeat_region
gi|448814763|ref|NC_000962.3|	2000604	2002480	PE-PGRS_family_protein
gi|448814763|ref|NC_000962.3|	2025291	2026408	PPE_family_protein
gi|448814763|ref|NC_000962.3|	2026467	2026786	PE_family_protein
gi|448814763|ref|NC_000962.3|	2026780	2027981	PPE_family_protein
gi|448814763|ref|NC_000962.3|	2028415	2029487	PPE_family_protein
gi|448814763|ref|NC_000962.3|	2029894	2030213	PE_family_protein
gi|448814763|ref|NC_000962.3|	2039443	2041430	PPE_family_protein
gi|448814763|ref|NC_000962.3|	2041991	2043282	PPE_family_protein
gi|448814763|ref|NC_000962.3|	2043374	2044785	PPE_family_protein
gi|448814763|ref|NC_000962.3|	2044913	2046852	PE-PGRS_family_protein
gi|448814763|ref|NC_000962.3|	2048062	2048381	PE_family_protein
gi|448814763|ref|NC_000962.3|	2049911	2051160	PPE_family_protein
gi|448814763|ref|NC_000962.3|	2051272	2052698	PPE_family_protein
gi|448814763|ref|NC_000962.3|	2059431	2059508	repeat_region
gi|448814763|ref|NC_000962.3|	2059508	2059585	repeat_region
gi|448814763|ref|NC_000962.3|	2061168	2062684	PE-PGRS_family_protein
gi|448814763|ref|NC_000962.3|	2087961	2089528	PE-PGRS_family_protein
gi|448814763|ref|NC_000962.3|	2162922	2167321	PPE_family_protein
gi|448814763|ref|NC_000962.3|	2163313	2163402	repeat_region
gi|448814763|ref|NC_000962.3|	2163383	2163471	repeat_region
gi|448814763|ref|NC_000962.3|	2163452	2163540	repeat_region
gi|448814763|ref|NC_000962.3|	2163731	2163819	repeat_region
gi|448814763|ref|NC_000962.3|	2163800	2163888	repeat_region
gi|448814763|ref|NC_000962.3|	2163869	2163957	repeat_region
gi|448814763|ref|NC_000962.3|	2163938	2164026	repeat_region
gi|448814763|ref|NC_000962.3|	2164007	2164095	repeat_region
gi|448814763|ref|NC_000962.3|	2167639	2170622	PPE_family_protein
gi|448814763|ref|NC_000962.3|	2195979	2197360	REP13E12_repeat_region
gi|448814763|ref|NC_000962.3|	2195979	2197363	REP13E12_hypothetical_protein
gi|448814763|ref|NC_000962.3|	2226234	2227930	PE-PGRS_family_protein
gi|448814763|ref|NC_000962.3|	2260433	2261680	mobile_element
gi|448814763|ref|NC_000962.3|	2330137	2330235	repeat_region
gi|448814763|ref|NC_000962.3|	2342932	2344420	mobile_element
gi|448814763|ref|NC_000962.3|	2356719	2358043	PE-PGRS_family_protein
gi|448814763|ref|NC_000962.3|	2358023	2358216	PE_family_protein
gi|448814763|ref|NC_000962.3|	2365404	2366778	mobile_element
gi|448814763|ref|NC_000962.3|	2365404	2365451	repeat_region
gi|448814763|ref|NC_000962.3|	2366731	2366778	repeat_region
gi|448814763|ref|NC_000962.3|	2367701	2368452	PPE_family_protein
gi|448814763|ref|NC_000962.3|	2372427	2372502	repeat_region
gi|448814763|ref|NC_000962.3|	2372484	2372559	repeat_region
gi|448814763|ref|NC_000962.3|	2381061	2382502	PPE_family_protein
gi|448814763|ref|NC_000962.3|	2387192	2387982	PE-PGRS_family_protein
gi|448814763|ref|NC_000962.3|	2423230	2424848	PE-PGRS_family_protein
gi|448814763|ref|NC_000962.3|	2430107	2431481	mobile_element
gi|448814763|ref|NC_000962.3|	2430107	2430154	repeat_region
gi|448814763|ref|NC_000962.3|	2431434	2431481	repeat_region
gi|448814763|ref|NC_000962.3|	2439135	2439958	mobile_element
gi|448814763|ref|NC_000962.3|	2439272	2439957	transposase
gi|448814763|ref|NC_000962.3|	2458382	2458459	repeat_region
gi|448814763|ref|NC_000962.3|	2493791	2493828	repeat_region
gi|448814763|ref|NC_000962.3|	2522163	2522240	repeat_region
gi|448814763|ref|NC_000962.3|	2523174	2523246	repeat_region
gi|448814763|ref|NC_000962.3|	2531888	2531960	repeat_region
gi|448814763|ref|NC_000962.3|	2531941	2532013	repeat_region
gi|448814763|ref|NC_000962.3|	2531994	2532066	repeat_region
gi|448814763|ref|NC_000962.3|	2532047	2532119	repeat_region
gi|448814763|ref|NC_000962.3|	2532100	2532172	repeat_region
gi|448814763|ref|NC_000962.3|	2532153	2532222	repeat_region
gi|448814763|ref|NC_000962.3|	2550004	2551378	mobile_element
gi|448814763|ref|NC_000962.3|	2550004	2550051	repeat_region
gi|448814763|ref|NC_000962.3|	2550055	2551336	probable_transposase
gi|448814763|ref|NC_000962.3|	2551331	2551378	repeat_region
gi|448814763|ref|NC_000962.3|	2617657	2618918	PE-PGRS_family_protein
gi|448814763|ref|NC_000962.3|	2632913	2634108	PPE_family_protein
gi|448814763|ref|NC_000962.3|	2634518	2635602	PPE_family_protein
gi|448814763|ref|NC_000962.3|	2635567	2636941	mobile_element
gi|448814763|ref|NC_000962.3|	2635567	2635614	repeat_region
gi|448814763|ref|NC_000962.3|	2635618	2636899	probable_transposase
gi|448814763|ref|NC_000962.3|	2636894	2636941	repeat_region
gi|448814763|ref|NC_000962.3|	2651743	2651948	PE-PGRS_family_protein
gi|448814763|ref|NC_000962.3|	2687118	2687189	repeat_region
gi|448814763|ref|NC_000962.3|	2687170	2687267	repeat_region
gi|448814763|ref|NC_000962.3|	2692789	2693894	PE-PGRS_family_protein
gi|448814763|ref|NC_000962.3|	2716305	2716401	repeat_region
gi|448814763|ref|NC_000962.3|	2720634	2720666	repeat_region
gi|448814763|ref|NC_000962.3|	2720766	2721787	probable_transposase
gi|448814763|ref|NC_000962.3|	2720769	2721787	mobile_element
gi|448814763|ref|NC_000962.3|	2721834	2721866	repeat_region
gi|448814763|ref|NC_000962.3|	2727326	2727930	PPE_family_protein
gi|448814763|ref|NC_000962.3|	2727957	2728276	PE_family_protein
gi|448814763|ref|NC_000962.3|	2762752	2763071	300_bp_direct_repeat_copy_1
gi|448814763|ref|NC_000962.3|	2763387	2763706	300_bp_direct_repeat_copy_2
gi|448814763|ref|NC_000962.3|	2784604	2785980	mobile_element
gi|448814763|ref|NC_000962.3|	2784604	2784652	repeat_region
gi|448814763|ref|NC_000962.3|	2784647	2785602	probable_transposase
gi|448814763|ref|NC_000962.3|	2785932	2785980	repeat_region
gi|448814763|ref|NC_000962.3|	2795291	2797395	PE-PGRS_family_protein
gi|448814763|ref|NC_000962.3|	2800661	2800928	248_bp_direct_repeat_2_
gi|448814763|ref|NC_000962.3|	2801244	2806246	PE-PGRS_family_protein
gi|448814763|ref|NC_000962.3|	2806358	2806635	repeat_region
gi|448814763|ref|NC_000962.3|	2828479	2829948	mobile_element
gi|448814763|ref|NC_000962.3|	2828546	2829813	IS1081_transposase
gi|448814763|ref|NC_000962.3|	2921541	2923192	PE-PGRS_family_protein
gi|448814763|ref|NC_000962.3|	2935036	2936798	PPE_family_protein
gi|448814763|ref|NC_000962.3|	2943590	2944995	PE-PGRS_family_protein
gi|448814763|ref|NC_000962.3|	2960095	2962451	PE-PGRS_family_protein
gi|448814763|ref|NC_000962.3|	2970541	2971559	integrase
gi|448814763|ref|NC_000962.3|	2972099	2973473	mobile_element
gi|448814763|ref|NC_000962.3|	2972099	2972146	repeat_region
gi|448814763|ref|NC_000962.3|	2972150	2973431	probable_transposase
gi|448814763|ref|NC_000962.3|	2973426	2973473	repeat_region
gi|448814763|ref|NC_000962.3|	2973785	2975244	prophage_protein
gi|448814763|ref|NC_000962.3|	2975232	2975785	prophage_protease
gi|448814763|ref|NC_000962.3|	2975918	2976564	prophage_protein
gi|448814763|ref|NC_000962.3|	2977221	2978668	prophage_protein
gi|448814763|ref|NC_000962.3|	2978650	2979062	prophage_protein
gi|448814763|ref|NC_000962.3|	2979039	2979319	prophage_protein
gi|448814763|ref|NC_000962.3|	2979316	2979698	prophage_protein
gi|448814763|ref|NC_000962.3|	2979681	2980828	prophage_integrase
gi|448814763|ref|NC_000962.3|	2982936	2983864	mobile_element
gi|448814763|ref|NC_000962.3|	2983009	2983043	repeat_region
gi|448814763|ref|NC_000962.3|	2995993	2996063	repeat_region
gi|448814763|ref|NC_000962.3|	2996044	2996114	repeat_region
gi|448814763|ref|NC_000962.3|	2996095	2996165	repeat_region
gi|448814763|ref|NC_000962.3|	3007053	3007125	repeat_region
gi|448814763|ref|NC_000962.3|	3007106	3007178	repeat_region
gi|448814763|ref|NC_000962.3|	3007159	3007231	repeat_region
gi|448814763|ref|NC_000962.3|	3013602	3013697	repeat_region
gi|448814763|ref|NC_000962.3|	3053904	3055501	PE-PGRS_family_protein
gi|448814763|ref|NC_000962.3|	3073045	3073122	repeat_region
gi|448814763|ref|NC_000962.3|	3076884	3078088	PPE_family_protein
gi|448814763|ref|NC_000962.3|	3078148	3078995	PE_family_protein
gi|448814763|ref|NC_000962.3|	3079299	3080467	PPE_family_protein
gi|448814763|ref|NC_000962.3|	3100165	3102216	mobile_element
gi|448814763|ref|NC_000962.3|	3100192	3101591	transposase
gi|448814763|ref|NC_000962.3|	3115734	3116152	mobile_element
gi|448814763|ref|NC_000962.3|	3116807	3118235	mobile_element
gi|448814763|ref|NC_000962.3|	3116808	3118237	transposase
gi|448814763|ref|NC_000962.3|	3119175	3123586	repeat_region
gi|448814763|ref|NC_000962.3|	3119175	3119230	repeat_region
gi|448814763|ref|NC_000962.3|	3119249	3119304	repeat_region
gi|448814763|ref|NC_000962.3|	3119325	3119380	repeat_region
gi|448814763|ref|NC_000962.3|	3119401	3119456	repeat_region
gi|448814763|ref|NC_000962.3|	3119474	3119529	repeat_region
gi|448814763|ref|NC_000962.3|	3119546	3119601	repeat_region
gi|448814763|ref|NC_000962.3|	3119617	3119672	repeat_region
gi|448814763|ref|NC_000962.3|	3119691	3119746	repeat_region
gi|448814763|ref|NC_000962.3|	3119767	3119822	repeat_region
gi|448814763|ref|NC_000962.3|	3119838	3119893	repeat_region
gi|448814763|ref|NC_000962.3|	3119911	3119966	repeat_region
gi|448814763|ref|NC_000962.3|	3119985	3120040	repeat_region
gi|448814763|ref|NC_000962.3|	3120058	3120113	repeat_region
gi|448814763|ref|NC_000962.3|	3120131	3120186	repeat_region
gi|448814763|ref|NC_000962.3|	3120203	3120258	repeat_region
gi|448814763|ref|NC_000962.3|	3120275	3120330	repeat_region
gi|448814763|ref|NC_000962.3|	3120349	3120404	repeat_region
gi|448814763|ref|NC_000962.3|	3120423	3120478	repeat_region
gi|448814763|ref|NC_000962.3|	3120494	3120533	repeat_region
gi|448814763|ref|NC_000962.3|	3120513	3121907	mobile_element
gi|448814763|ref|NC_000962.3|	3121491	3121837	transposase_(fragment)
gi|448814763|ref|NC_000962.3|	3121872	3121907	repeat_region
gi|448814763|ref|NC_000962.3|	3121928	3121983	repeat_region
gi|448814763|ref|NC_000962.3|	3122003	3122058	repeat_region
gi|448814763|ref|NC_000962.3|	3122076	3122131	repeat_region
gi|448814763|ref|NC_000962.3|	3122148	3122203	repeat_region
gi|448814763|ref|NC_000962.3|	3122220	3122275	repeat_region
gi|448814763|ref|NC_000962.3|	3122293	3122348	repeat_region
gi|448814763|ref|NC_000962.3|	3122365	3122420	repeat_region
gi|448814763|ref|NC_000962.3|	3122426	3122481	repeat_region
gi|448814763|ref|NC_000962.3|	3122503	3122558	repeat_region
gi|448814763|ref|NC_000962.3|	3122575	3122630	repeat_region
gi|448814763|ref|NC_000962.3|	3122651	3122706	repeat_region
gi|448814763|ref|NC_000962.3|	3122728	3122783	repeat_region
gi|448814763|ref|NC_000962.3|	3122801	3122856	repeat_region
gi|448814763|ref|NC_000962.3|	3122872	3122927	repeat_region
gi|448814763|ref|NC_000962.3|	3122945	3123000	repeat_region
gi|448814763|ref|NC_000962.3|	3123019	3123074	repeat_region
gi|448814763|ref|NC_000962.3|	3123092	3123147	repeat_region
gi|448814763|ref|NC_000962.3|	3123163	3123218	repeat_region
gi|448814763|ref|NC_000962.3|	3123238	3123293	repeat_region
gi|448814763|ref|NC_000962.3|	3123308	3123363	repeat_region
gi|448814763|ref|NC_000962.3|	3123380	3123435	repeat_region
gi|448814763|ref|NC_000962.3|	3123457	3123512	repeat_region
gi|448814763|ref|NC_000962.3|	3123531	3123586	repeat_region
gi|448814763|ref|NC_000962.3|	3155864	3155937	repeat_region
gi|448814763|ref|NC_000962.3|	3155918	3155991	repeat_region
gi|448814763|ref|NC_000962.3|	3155972	3156045	repeat_region
gi|448814763|ref|NC_000962.3|	3156026	3156099	repeat_region
gi|448814763|ref|NC_000962.3|	3160512	3160593	repeat_region
gi|448814763|ref|NC_000962.3|	3162258	3164125	PE-PGRS_family_protein
gi|448814763|ref|NC_000962.3|	3171458	3171528	repeat_region
gi|448814763|ref|NC_000962.3|	3171512	3171582	repeat_region
gi|448814763|ref|NC_000962.3|	3171566	3171626	repeat_region
gi|448814763|ref|NC_000962.3|	3181784	3181846	repeat_region
gi|448814763|ref|NC_000962.3|	3192192	3192264	repeat_region
gi|448814763|ref|NC_000962.3|	3192245	3192317	repeat_region
gi|448814763|ref|NC_000962.3|	3192298	3192370	repeat_region
gi|448814763|ref|NC_000962.3|	3194156	3196442	mobile_element
gi|448814763|ref|NC_000962.3|	3194156	3195558	transposase
gi|448814763|ref|NC_000962.3|	3200784	3202030	PPE_family_protein
gi|448814763|ref|NC_000962.3|	3288453	3290514	mobile_element
gi|448814763|ref|NC_000962.3|	3288454	3289715	IS1533_transposase
gi|448814763|ref|NC_000962.3|	3289695	3290245	transposase
gi|448814763|ref|NC_000962.3|	3289780	3290516	IS1533_transposase
gi|448814763|ref|NC_000962.3|	3313273	3313682	transposase
gi|448814763|ref|NC_000962.3|	3318825	3318899	repeat_region
gi|448814763|ref|NC_000962.3|	3319458	3319578	repeat_region
gi|448814763|ref|NC_000962.3|	3319559	3319676	repeat_region
gi|448814763|ref|NC_000962.3|	3333758	3335802	mobile_element
gi|448814763|ref|NC_000962.3|	3333775	3335174	transposase
gi|448814763|ref|NC_000962.3|	3376929	3378253	PPE_family_protein
gi|448814763|ref|NC_000962.3|	3379026	3379339	PE_family_protein_(esxS)
gi|448814763|ref|NC_000962.3|	3379366	3380462	PPE_family_protein
gi|448814763|ref|NC_000962.3|	3380430	3380692	PPE_family_protein
gi|448814763|ref|NC_000962.3|	3380669	3381003	PE_family_protein
gi|448814763|ref|NC_000962.3|	3381341	3382684	mobile_element
gi|448814763|ref|NC_000962.3|	3381341	3381375	repeat_region
gi|448814763|ref|NC_000962.3|	3381365	3382632	transposase
gi|448814763|ref|NC_000962.3|	3382650	3382684	repeat_region
gi|448814763|ref|NC_000962.3|	3465768	3467101	PE-PGRS_family_protein_(lipY)
gi|448814763|ref|NC_000962.3|	3481389	3482732	mobile_element
gi|448814763|ref|NC_000962.3|	3481389	3481423	repeat_region
gi|448814763|ref|NC_000962.3|	3481441	3482708	transposase
gi|448814763|ref|NC_000962.3|	3482698	3482732	repeat_region
gi|448814763|ref|NC_000962.3|	3490466	3491661	PPE_family_protein
gi|448814763|ref|NC_000962.3|	3501324	3501742	PPE_family_protein
gi|448814763|ref|NC_000962.3|	3501784	3502946	PPE_family_protein
gi|448814763|ref|NC_000962.3|	3510078	3511327	PPE_family_protein
gi|448814763|ref|NC_000962.3|	3527381	3529173	PPE_family_protein
gi|448814763|ref|NC_000962.3|	3551220	3552594	mobile_element
gi|448814763|ref|NC_000962.3|	3551220	3551267	repeat_region
gi|448814763|ref|NC_000962.3|	3551271	3552552	probable_transposase
gi|448814763|ref|NC_000962.3|	3552547	3552594	repeat_region
gi|448814763|ref|NC_000962.3|	3552703	3554077	mobile_element
gi|448814763|ref|NC_000962.3|	3552703	3552750	repeat_region
gi|448814763|ref|NC_000962.3|	3554030	3554077	repeat_region
gi|448814763|ref|NC_000962.3|	3557301	3558355	transposase
gi|448814763|ref|NC_000962.3|	3557304	3558355	mobile_element
gi|448814763|ref|NC_000962.3|	3591483	3591579	repeat_region
gi|448814763|ref|NC_000962.3|	3626604	3626676	repeat_region
gi|448814763|ref|NC_000962.3|	3658648	3658725	repeat_region
gi|448814763|ref|NC_000962.3|	3704885	3705014	repeat_region
gi|448814763|ref|NC_000962.3|	3710372	3711746	mobile_element
gi|448814763|ref|NC_000962.3|	3710372	3710419	repeat_region
gi|448814763|ref|NC_000962.3|	3710423	3711704	probable_transposase
gi|448814763|ref|NC_000962.3|	3711699	3711746	repeat_region
gi|448814763|ref|NC_000962.3|	3711727	3712832	mobile_element
gi|448814763|ref|NC_000962.3|	3711739	3713471	transposase_fusion_protein
gi|448814763|ref|NC_000962.3|	3729354	3736945	PPE_family_protein
gi|448814763|ref|NC_000962.3|	3736974	3738010	PE-PGRS_family_protein
gi|448814763|ref|NC_000962.3|	3738148	3742784	PE-PGRS_family_protein
gi|448814763|ref|NC_000962.3|	3743188	3743414	repeat_region
gi|448814763|ref|NC_000962.3|	3743392	3743520	repeat_region
gi|448814763|ref|NC_000962.3|	3743498	3743615	repeat_region
gi|448814763|ref|NC_000962.3|	3743701	3753194	PPE_family_protein
gi|448814763|ref|NC_000962.3|	3753755	3754263	mobile_element
gi|448814763|ref|NC_000962.3|	3753755	3754266	transposase
gi|448814763|ref|NC_000962.3|	3754283	3755247	transposase
gi|448814763|ref|NC_000962.3|	3754286	3755043	mobile_element
gi|448814763|ref|NC_000962.3|	3755942	3767112	PPE_family_protein
gi|448814763|ref|NC_000962.3|	3769504	3769730	repeat_region
gi|448814763|ref|NC_000962.3|	3769744	3769872	repeat_region
gi|448814763|ref|NC_000962.3|	3770984	3771101	repeat_region
gi|448814763|ref|NC_000962.3|	3778558	3780344	PE-PGRS_family_protein
gi|448814763|ref|NC_000962.3|	3795048	3796422	mobile_element
gi|448814763|ref|NC_000962.3|	3795048	3795095	repeat_region
gi|448814763|ref|NC_000962.3|	3795090	3796371	probable_transposase
gi|448814763|ref|NC_000962.3|	3796375	3796422	repeat_region
gi|448814763|ref|NC_000962.3|	3799977	3801564	mobile_element
gi|448814763|ref|NC_000962.3|	3799977	3800021	repeat_region
gi|448814763|ref|NC_000962.3|	3800082	3800806	transposase
gi|448814763|ref|NC_000962.3|	3800776	3801473	transposase
gi|448814763|ref|NC_000962.3|	3801520	3801564	repeat_region
gi|448814763|ref|NC_000962.3|	3801643	3803858	PE-PGRS_family_protein
gi|448814763|ref|NC_000962.3|	3842229	3842779	PPE_family_protein
gi|448814763|ref|NC_000962.3|	3843026	3843744	PPE_family_protein
gi|448814763|ref|NC_000962.3|	3843875	3844650	transposase
gi|448814763|ref|NC_000962.3|	3843878	3845980	mobile_element
gi|448814763|ref|NC_000962.3|	3844728	3845980	transposase
gi|448814763|ref|NC_000962.3|	3847155	3847711	PPE_family_protein
gi|448814763|ref|NC_000962.3|	3847632	3848815	transposase
gi|448814763|ref|NC_000962.3|	3847634	3848816	mobile_element
gi|448814763|ref|NC_000962.3|	3849286	3850150	mobile_element
gi|448814763|ref|NC_000962.3|	3883540	3884931	repeat_region
gi|448814763|ref|NC_000962.3|	3890769	3892143	mobile_element
gi|448814763|ref|NC_000962.3|	3890769	3890816	repeat_region
gi|448814763|ref|NC_000962.3|	3890820	3892101	probable_transposase
gi|448814763|ref|NC_000962.3|	3892096	3892143	repeat_region
gi|448814763|ref|NC_000962.3|	3894083	3894399	PE_family_protein
gi|448814763|ref|NC_000962.3|	3894416	3895617	PPE_family_protein
gi|448814763|ref|NC_000962.3|	3926559	3930724	PE-PGRS_family_protein
gi|448814763|ref|NC_000962.3|	3930995	3936720	PE-PGRS_family_protein
gi|448814763|ref|NC_000962.3|	3939607	3941771	PE-PGRS_family_protein
gi|448814763|ref|NC_000962.3|	3943802	3944973	PE-PGRS_family_protein
gi|448814763|ref|NC_000962.3|	3945088	3945607	repeat_region
gi|448814763|ref|NC_000962.3|	3945784	3950273	PE-PGRS_family_protein
gi|448814763|ref|NC_000962.3|	3950820	3951339	repeat_region
gi|448814763|ref|NC_000962.3|	3969333	3970573	PPE_family_protein
gi|448814763|ref|NC_000962.3|	3970695	3972463	PPE_family_protein
gi|448814763|ref|NC_000962.3|	3978049	3979508	PPE_family_protein
gi|448814763|ref|NC_000962.3|	3991558	3991635	repeat_region
gi|448814763|ref|NC_000962.3|	3997970	3999648	PPE_family_protein
gi|448814763|ref|NC_000962.3|	4031394	4033168	PE-PGRS_family_protein
gi|448814763|ref|NC_000962.3|	4036721	4038060	PE-PGRS_family_protein
gi|448814763|ref|NC_000962.3|	4052939	4052976	repeat_region
gi|448814763|ref|NC_000962.3|	4052961	4053004	repeat_region
gi|448814763|ref|NC_000962.3|	4052985	4053115	repeat_region
gi|448814763|ref|NC_000962.3|	4052994	4053031	repeat_region
gi|448814763|ref|NC_000962.3|	4053096	4053226	repeat_region
gi|448814763|ref|NC_000962.3|	4053207	4053337	repeat_region
gi|448814763|ref|NC_000962.3|	4053318	4053448	repeat_region
gi|448814763|ref|NC_000962.3|	4053429	4053559	repeat_region
gi|448814763|ref|NC_000962.3|	4060638	4061899	PPE_family_protein
gi|448814763|ref|NC_000962.3|	4061889	4062208	PE_family_protein
gi|448814763|ref|NC_000962.3|	4075605	4077760	mobile_element
gi|448814763|ref|NC_000962.3|	4075605	4075640	repeat_region
gi|448814763|ref|NC_000962.3|	4076974	4077740	transposase
gi|448814763|ref|NC_000962.3|	4077725	4077760	repeat_region
gi|448814763|ref|NC_000962.3|	4078496	4079808	mobile_element
gi|448814763|ref|NC_000962.3|	4078496	4078528	repeat_region
gi|448814763|ref|NC_000962.3|	4078510	4079759	transposase
gi|448814763|ref|NC_000962.3|	4079776	4079808	repeat_region
gi|448814763|ref|NC_000962.3|	4091223	4091527	PE_family_protein
gi|448814763|ref|NC_000962.3|	4093622	4093956	PE-PGRS_family_protein
gi|448814763|ref|NC_000962.3|	4093930	4094537	PE-PGRS_family_protein
gi|448814763|ref|NC_000962.3|	4134591	4134735	repeat_region
gi|448814763|ref|NC_000962.3|	4189275	4190242	PPE_family_protein
gi|448814763|ref|NC_000962.3|	4190274	4190527	PPE_family_protein
gi|448814763|ref|NC_000962.3|	4196161	4196516	PE_family_protein
gi|448814763|ref|NC_000962.3|	4252983	4254334	mobile_element
gi|448814763|ref|NC_000962.3|	4252983	4254337	IS1557_transposase
gi|448814763|ref|NC_000962.3|	4276561	4278095	PE-PGRS_family_protein
gi|448814763|ref|NC_000962.3|	4301533	4303425	mobile_element
gi|448814763|ref|NC_000962.3|	4301553	4302799	transposase
gi|448814763|ref|NC_000962.3|	4318765	4319276	transposase
gi|448814763|ref|NC_000962.3|	4348711	4348783	repeat_region
gi|448814763|ref|NC_000962.3|	4348764	4348836	repeat_region
gi|448814763|ref|NC_000962.3|	4351065	4352191	PPE_family_protein
gi|448814763|ref|NC_000962.3|	4353270	4353340	repeat_region
gi|448814763|ref|NC_000962.3|	4353321	4353391	repeat_region
gi|448814763|ref|NC_000962.3|	4353372	4353442	repeat_region
gi|448814763|ref|NC_000962.3|	4374474	4375693	PPE_family_protein
gi|448814763|ref|NC_000962.3|	4375752	4376005	PE_family_protein
